# Supplementary material for: Differentially expressed proteins in plasma-derived extracellular vesicles from chronic myeloid leukemia patients
Source: Front Genet. 2026 Feb 16;17:1762244. doi: 10.3389/fgene.2026.1762244 (PMC12950269; doi:10.3389/fgene.2026.1762244)
Supplement: Supplementary file 1 [file Table2.xlsx]

## Sheet: Content summary
Excel tab title	Description
Total identified proteome	List of proteins identified in the dataset after removing potential contaminants, reverse proteins, and proteins only identified by site.
Filtered proteome	List of proteins identified in the dataset after filtering and retaining only proteins identified in 70% of the samples in at least one analytical group.
ANOVA HC x GTR x PTR	Differentially expressed proteins identidified in the comparison of HC x GTR x PTR by ANOVA and the Tukey post-hoc test.
ANOVA TFR x GTR x T315I x TFR	Differentially expressed proteins identidified in the comparison of TFR x GTR x T315I x TFR by ANOVA and the Tukey post-hoc test.
T-TEST TFR x GTR	Differentially expressed proteins identidified in the comparison of TFR x GTR by T-test.
T-TEST TFR x PTR	Differentially expressed proteins identidified in the comparison of TFR x PTR by T-test.
PAIRED T-TEST P-T315I x T315I	Differentially expressed proteins identidified in the comparison of P-T315I x T315I by paired T-test.

## Sheet: Total identified proteome
LFQ intensity 242_21	LFQ intensity 433_21	LFQ intensity 463_23	LFQ intensity 69_23	LFQ intensity 67_23	LFQ intensity 242_23	LFQ intensity 63_23	LFQ intensity 35_23	LFQ intensity 68_23	LFQ intensity 18_23	LFQ intensity 19_23	LFQ intensity 22_23	LFQ intensity 50_23	LFQ intensity 156_21	LFQ intensity 311_22	LFQ intensity 490_21	LFQ intensity 358_21	LFQ intensity 345_23	LFQ intensity 94_22	LFQ intensity 275_23	LFQ intensity 259_22	LFQ intensity 158_22	LFQ intensity 18_22	LFQ intensity 161_23	LFQ intensity 87_23	LFQ intensity 93_23	LFQ intensity 143_23	Peptides	Razor + unique peptides	Unique peptides	Sequence coverage [%]	Unique + razor sequence coverage [%]	Unique sequence coverage [%]	Mol. weight [kDa]	Q-value	Score	Intensity	iBAQ peptides	MS/MS count	Protein names	Gene names
28.9208	NaN	NaN	NaN	28.9879	28.7923	NaN	NaN	NaN	NaN	NaN	NaN	28.419	NaN	NaN	NaN	NaN	NaN	28.2096	NaN	NaN	NaN	NaN	28.6158	NaN	NaN	28.0377	39	3	3	69.4	6.2	6.2	46.708	0	323.31	6236500000	23	94		SERPINA1
NaN	NaN	NaN	NaN	NaN	NaN	NaN	NaN	NaN	NaN	NaN	NaN	NaN	NaN	NaN	NaN	NaN	NaN	NaN	NaN	NaN	NaN	NaN	NaN	NaN	NaN	NaN	2	2	2	17.1	17.1	17.1	25.898	0	4.3174	4078000	10	4	Proteasome subunit alpha type;Proteasome subunit alpha type-2	PSMA2
NaN	NaN	NaN	NaN	NaN	NaN	NaN	NaN	NaN	NaN	NaN	NaN	NaN	NaN	NaN	NaN	NaN	NaN	NaN	NaN	NaN	NaN	NaN	NaN	NaN	NaN	NaN	2	2	2	22.4	22.4	22.4	16.464	0	4.9002	13538000	6	18	Septin-7	SEPT7
NaN	NaN	NaN	NaN	NaN	NaN	NaN	NaN	NaN	NaN	NaN	NaN	NaN	NaN	NaN	NaN	NaN	NaN	NaN	NaN	NaN	NaN	NaN	NaN	NaN	NaN	NaN	1	1	1	19.3	19.3	19.3	12.773	0.007657	3.1315	12473000	5	3		IGLV4-69
NaN	NaN	NaN	NaN	NaN	NaN	NaN	NaN	NaN	NaN	NaN	NaN	24.826	NaN	NaN	25.6297	NaN	NaN	NaN	NaN	NaN	NaN	24.6461	NaN	NaN	NaN	NaN	2	2	2	14.8	14.8	14.8	12.814	0	7.6703	252270000	4	18		IGLV8-61
22.9333	NaN	NaN	NaN	NaN	NaN	23.88	NaN	NaN	NaN	23.2724	22.3389	22.877	NaN	23.3871	NaN	NaN	NaN	23.9275	NaN	NaN	NaN	24.1297	NaN	22.7369	NaN	NaN	2	2	2	24.6	24.6	24.6	12.412	0	9.2574	382030000	2	55		IGLV2-18
NaN	NaN	NaN	NaN	26.707	NaN	25.4604	NaN	25.0783	NaN	25.4823	25.0266	25.9842	NaN	NaN	25.2018	NaN	NaN	24.7444	25.177	25.7338	NaN	NaN	NaN	NaN	NaN	NaN	4	4	3	28.7	28.7	20	12.441	0	9.9621	895110000	4	60		IGLV3-10
NaN	NaN	NaN	NaN	NaN	NaN	NaN	NaN	NaN	NaN	NaN	NaN	NaN	NaN	NaN	NaN	NaN	NaN	NaN	NaN	NaN	NaN	NaN	NaN	NaN	NaN	NaN	3	2	1	34.7	18.6	9.3	12.891	0	10.586	40113000	6	10		IGHV3-64
NaN	NaN	NaN	NaN	NaN	NaN	NaN	NaN	NaN	NaN	NaN	NaN	NaN	NaN	NaN	NaN	NaN	NaN	NaN	NaN	NaN	NaN	NaN	NaN	NaN	NaN	NaN	3	2	2	37.6	23.9	23.9	12.848	0	49.097	231630000	4	9		IGHV4-4
NaN	NaN	NaN	NaN	NaN	NaN	NaN	NaN	25.7976	NaN	27.4934	26.0749	NaN	NaN	26.5878	26.4625	NaN	NaN	26.1792	NaN	NaN	26.9869	NaN	NaN	26.7691	NaN	NaN	2	2	1	16.7	16.7	10.8	13.079	0	26.417	3088900000	4	61		IGKV2-24;IGKV2D-24
NaN	NaN	22.4659	NaN	NaN	NaN	NaN	NaN	NaN	NaN	NaN	NaN	NaN	NaN	NaN	NaN	NaN	NaN	NaN	NaN	NaN	NaN	NaN	NaN	22.1821	NaN	NaN	3	2	2	53.8	40.2	40.2	12.711	0	7.9212	75239000	5	17		IGKV1-27
NaN	NaN	NaN	NaN	NaN	NaN	NaN	NaN	NaN	NaN	NaN	NaN	NaN	NaN	NaN	NaN	NaN	NaN	NaN	NaN	NaN	NaN	NaN	NaN	NaN	NaN	NaN	2	1	1	32.5	21.7	21.7	13.215	0.004717	3.3234	2744100	4	1	Ig kappa chain V-II region RPMI 6410	IGKV2D-30
NaN	NaN	NaN	NaN	NaN	NaN	NaN	NaN	NaN	NaN	NaN	NaN	NaN	NaN	NaN	NaN	NaN	NaN	NaN	NaN	NaN	NaN	NaN	NaN	NaN	NaN	NaN	4	4	4	8.8	8.8	8.8	67.887	0	7.4831	14049000	29	9	Receptor-type tyrosine-protein phosphatase C	PTPRC
27.4172	NaN	NaN	NaN	NaN	NaN	NaN	NaN	NaN	NaN	NaN	NaN	NaN	NaN	NaN	26.392	NaN	NaN	NaN	NaN	NaN	NaN	NaN	NaN	NaN	NaN	NaN	3	2	2	26.5	17.1	17.1	12.874	0	130.79	4885300000	7	75		IGHV3OR16-12
NaN	NaN	26.451	NaN	NaN	NaN	NaN	NaN	NaN	NaN	25.5749	NaN	27.1467	NaN	NaN	NaN	NaN	NaN	26.5199	NaN	NaN	NaN	NaN	NaN	NaN	NaN	NaN	2	2	2	19.7	19.7	19.7	13.012	0	14.174	1859500000	7	38		IGHV1OR15-1
NaN	NaN	NaN	NaN	NaN	NaN	NaN	NaN	NaN	NaN	23.9537	22.6806	NaN	NaN	NaN	NaN	NaN	NaN	NaN	NaN	NaN	NaN	NaN	NaN	NaN	NaN	NaN	3	2	2	29.4	18.5	18.5	13.08	0	5.6477	107090000	7	13		IGHV3OR15-7
NaN	NaN	NaN	NaN	NaN	NaN	NaN	NaN	NaN	NaN	NaN	NaN	NaN	NaN	NaN	NaN	NaN	NaN	NaN	NaN	NaN	NaN	NaN	NaN	NaN	NaN	NaN	2	1	1	31.4	17.8	17.8	13.025	0	70.324	84733000	4	5		IGHV4-31
NaN	NaN	NaN	NaN	NaN	NaN	NaN	NaN	NaN	NaN	NaN	NaN	NaN	NaN	NaN	NaN	NaN	NaN	NaN	NaN	NaN	NaN	NaN	NaN	NaN	NaN	NaN	2	1	1	26.1	7.8	7.8	12.534	0.0047393	3.338	441400000	3	26		IGKV3D-15
29.502	23.5201	29.3228	29.7206	28.5079	27.7466	26.6826	27.8627	26.0863	NaN	27.3482	27.0054	27.1015	NaN	27.5087	28.1364	25.7483	25.5171	25.5716	26.9939	25.6195	25.8988	27.8347	27.9774	27.8469	NaN	27.2321	12	12	12	88.7	88.7	88.7	12.633	0	323.31	68394000000	5	828	Transthyretin	TTR
NaN	NaN	NaN	NaN	NaN	NaN	NaN	NaN	22.5983	23.7404	NaN	22.3134	22.1079	21.9786	21.1046	NaN	22.1587	22.3115	22.1355	NaN	NaN	NaN	NaN	NaN	NaN	22.8541	NaN	8	6	6	11.5	9.6	9.6	86.589	0	12.769	81901000	37	64	Endoplasmin	HSP90B1
22.0582	NaN	NaN	NaN	NaN	22.3837	NaN	NaN	NaN	24.0082	NaN	NaN	NaN	24.534	22.0738	NaN	NaN	NaN	22.5388	22.7387	NaN	NaN	NaN	NaN	NaN	NaN	23.4003	3	3	3	26.4	26.4	26.4	17.764	0	51.784	165630000	5	68	Tetraspanin;CD9 antigen	CD9
NaN	NaN	NaN	NaN	NaN	NaN	NaN	NaN	NaN	NaN	NaN	NaN	NaN	NaN	NaN	NaN	NaN	NaN	NaN	NaN	NaN	NaN	NaN	NaN	NaN	NaN	NaN	1	1	1	43.1	43.1	43.1	7.8432	0	57.797	12628000	1	3	Glycophorin-A	GPErik;GYPA
NaN	NaN	NaN	NaN	NaN	NaN	NaN	NaN	NaN	NaN	NaN	NaN	NaN	NaN	NaN	NaN	NaN	NaN	NaN	NaN	NaN	NaN	NaN	NaN	NaN	NaN	NaN	2	2	2	18	18	18	20.542	0	4.7247	10338000	12	7	Basigin	BSG
NaN	NaN	NaN	NaN	NaN	NaN	NaN	NaN	NaN	NaN	NaN	NaN	NaN	NaN	NaN	NaN	NaN	NaN	NaN	NaN	NaN	NaN	NaN	NaN	NaN	NaN	NaN	1	1	1	31.4	31.4	31.4	14.001	0	5.6688	74348000	0	8	Salivary acidic proline-rich phosphoprotein 1/2;Salivary acidic proline-rich phosphoprotein 1/2;Salivary acidic proline-rich phosphoprotein 3/4;Peptide P-C	PRH1
NaN	NaN	NaN	NaN	NaN	22.3286	22.2617	22.1909	22.996	23.822	21.6728	21.6336	21.928	23.5593	20.7342	21.2167	22.455	22.389	21.9558	22.4228	NaN	NaN	22.6239	22.2039	23.6863	23.5543	22.312	21	21	21	20.4	20.4	20.4	188.94	0	101.44	215670000	86	155	Clathrin heavy chain;Clathrin heavy chain 1	CLTC
NaN	24.747	23.0421	NaN	22.4867	25.4109	25.6111	24.6972	25.9837	27.4044	25.0809	25.3265	25.6611	26.4778	24.7488	25.2067	25.1336	26.4193	25.986	25.6918	24.8857	25.5184	24.3244	24.4158	24.807	27.0175	24.8867	13	13	13	43.8	43.8	43.8	49.824	0	116.12	1960800000	19	322	Putative elongation factor 1-alpha-like 3;Elongation factor 1-alpha 1;Elongation factor 1-alpha;Elongation factor 1-alpha 2	EEF1A1;EEF1A1P5;EEF1A2
27.9691	NaN	28.7055	29.5326	NaN	NaN	NaN	NaN	NaN	NaN	29.0484	28.2806	29.3556	NaN	NaN	NaN	NaN	NaN	NaN	NaN	NaN	NaN	NaN	NaN	28.8696	NaN	28.9027	3	3	2	28.1	28.1	28.1	13.31	0	84.1	15002000000	3	88	Ig kappa chain V-II region Cum;Ig kappa chain V-II region FR	IGKV2-40;IGKV2D-28
NaN	NaN	NaN	NaN	NaN	NaN	NaN	NaN	NaN	NaN	NaN	NaN	NaN	NaN	NaN	NaN	NaN	NaN	NaN	NaN	NaN	NaN	NaN	NaN	NaN	NaN	NaN	63	1	1	87.4	5.6	5.6	45.147	0	7.7789	0	25	3		ALB
NaN	NaN	21.5784	NaN	NaN	23.3677	NaN	NaN	23.6779	23.4094	22.5635	23.271	22.8607	23.0604	NaN	22.3311	NaN	22.9626	22.5323	NaN	NaN	NaN	23.0219	NaN	NaN	NaN	NaN	14	8	8	52	30	30	26.42	0	25.475	168200000	16	77	Tropomyosin alpha-3 chain	TPM3
NaN	NaN	NaN	NaN	NaN	21.9043	NaN	24.3433	NaN	NaN	21.1197	NaN	NaN	NaN	NaN	NaN	NaN	22.7421	22.9369	21.933	NaN	23.9564	20.5243	22.6897	23.5636	NaN	22.0093	24	24	24	13.1	13.1	13.1	445.21	0	57.004	274190000	134	138	IgGFc-binding protein	FCGBP
NaN	22.5234	NaN	NaN	21.1202	22.7218	22.4893	22.5922	22.8427	24.1662	23.0105	23.1024	22.0843	23.7283	22.1251	22.5186	22.7358	22.907	22.4712	22.3609	NaN	23.3251	NaN	22.7258	23.1099	NaN	23.0217	6	6	6	28.4	28.4	28.4	33.257	0	27.749	255320000	14	110	Beta-parvin	PARVB
NaN	NaN	NaN	NaN	NaN	NaN	NaN	NaN	NaN	NaN	NaN	NaN	NaN	NaN	NaN	NaN	NaN	NaN	NaN	NaN	NaN	NaN	NaN	NaN	NaN	NaN	NaN	1	1	1	11.5	11.5	11.5	16.498	0.0091324	3.0839	8179200	7	10	Calponin;Calponin-2	CNN2
25.4912	26.9327	25.0212	24.533	26.7019	23.7977	26.3772	25.3199	26.281	NaN	24.7782	24.9785	25.2911	24.9283	25.4375	26.5841	22.6432	NaN	26.126	26.3909	27.8628	25.5249	25.2891	25.9684	25.8199	NaN	25.0687	6	5	5	30.8	24	24	23.353	0	54.085	4531600000	12	199	Serum amyloid A-4 protein	SAA2-SAA4;SAA4
NaN	NaN	NaN	NaN	NaN	NaN	NaN	NaN	23.1611	23.7772	NaN	22.5518	NaN	23.1126	NaN	NaN	NaN	23.6	NaN	NaN	NaN	NaN	NaN	22.6317	NaN	NaN	NaN	4	4	4	20.6	20.6	20.6	33.833	0	7.8985	61585000	10	32	Troponin T, cardiac muscle	TNNT2
22.8748	NaN	21.5289	NaN	23.5419	22.6646	23.455	22.4838	22.9128	NaN	22.4518	23.2849	21.319	23.6431	22.718	20.1171	21.6282	22.9488	24.2686	23.2847	22.4749	24.7109	22.5217	24.1514	23.5309	NaN	22.9629	27	27	22	16.5	16.5	13.9	252.23	0	76.769	652690000	87	268	Coagulation factor V;Coagulation factor V heavy chain;Coagulation factor V light chain	F5
32.8496	27.0235	33.0841	32.7662	32.5558	32.5813	32.3751	32.2912	31.482	27.9152	32.7769	32.3967	33.1384	27.8407	32.9192	33.1794	32.545	31.6776	32.2519	32.3504	32.1031	32.141	32.3076	31.8157	32.3745	25.4117	32.9856	24	24	15	67.3	67.3	52.1	36.105	0	323.31	1815600000000	15	3663	Ig gamma-1 chain C region	IGHG1
24.8812	NaN	25.2865	24.4351	21.9445	NaN	24.6283	NaN	NaN	NaN	NaN	24.8607	23.3729	NaN	NaN	24.233	NaN	NaN	NaN	NaN	NaN	NaN	22.8694	23.6366	23.27	NaN	23.2801	8	8	8	31.9	31.9	31.9	47.428	0	283.16	1487600000	18	133	Ig delta chain C region	IGHD
NaN	NaN	NaN	NaN	NaN	NaN	NaN	NaN	NaN	NaN	NaN	NaN	NaN	NaN	NaN	NaN	NaN	NaN	NaN	NaN	NaN	NaN	NaN	NaN	NaN	NaN	NaN	1	1	1	9.4	9.4	9.4	13.508	0	5.7526	109170000	5	8		IGHV1-45
NaN	NaN	NaN	NaN	24.343	24.1149	NaN	24.6027	NaN	NaN	24.3851	NaN	25.3741	NaN	23.6419	24.4595	24.8537	NaN	24.6293	24.3509	23.6282	23.1527	23.8476	22.8808	NaN	NaN	NaN	5	5	4	52.9	52.9	43.7	13.056	0	31.369	640280000	7	104		IGHV3-49
NaN	23.7551	NaN	NaN	NaN	NaN	NaN	NaN	23.5012	24.1239	22.7779	23.1498	NaN	24.2955	NaN	NaN	NaN	24.001	23.5076	NaN	NaN	23.9054	22.5193	NaN	NaN	24.051	NaN	9	8	8	40.9	34.5	34.5	18.976	0	18.878	218970000	13	85	Peroxiredoxin-1	PRDX1
26.1052	NaN	26.4035	25.1442	26.9002	26.4016	26.8893	26.8086	26.7197	NaN	26.8448	26.9234	27.0116	25.9579	26.4121	26.4357	26.6857	27.5981	27.2767	27.1729	27.6849	27.0407	26.5698	26.5938	26.6656	NaN	26.795	8	8	8	39	39	39	24.03	0	323.31	10216000000	11	561	Complement C1q subcomponent subunit B	C1QB
NaN	NaN	NaN	NaN	NaN	NaN	NaN	NaN	NaN	NaN	NaN	NaN	NaN	NaN	NaN	NaN	NaN	NaN	NaN	NaN	NaN	NaN	NaN	NaN	NaN	NaN	NaN	1	1	1	10.5	10.5	10.5	12.34	0	24.953	26535000	4	17		IGKV6D-21;IGKV6D-41
NaN	NaN	NaN	NaN	NaN	22.7253	NaN	NaN	NaN	NaN	22.4756	22.3966	NaN	23.2077	NaN	NaN	22.6589	NaN	NaN	NaN	NaN	NaN	NaN	NaN	NaN	NaN	NaN	6	6	6	19.9	19.9	19.9	51.419	0	17.649	75646000	24	44	Integrin-linked protein kinase	ILK
NaN	NaN	NaN	NaN	NaN	NaN	NaN	NaN	NaN	NaN	NaN	NaN	NaN	NaN	NaN	NaN	NaN	NaN	NaN	NaN	NaN	NaN	NaN	NaN	NaN	NaN	NaN	1	1	1	13.7	13.7	13.7	12.478	0	11.637	106680000	2	24		IGLV1-36
NaN	NaN	NaN	NaN	24.7388	NaN	NaN	NaN	NaN	NaN	NaN	NaN	NaN	NaN	25.373	NaN	NaN	NaN	NaN	NaN	NaN	25.1659	NaN	NaN	NaN	NaN	NaN	4	4	4	39.7	39.7	39.7	13.481	0	10.47	5163400000	4	89		IGHV6-1
24.8286	NaN	NaN	NaN	25.5075	NaN	NaN	NaN	23.5051	NaN	23.8379	NaN	24.1524	NaN	NaN	NaN	NaN	NaN	NaN	NaN	NaN	NaN	NaN	NaN	NaN	NaN	24.3073	4	3	3	27.7	21.8	21.8	12.926	0	36.682	581760000	7	51		IGHV3-15
NaN	NaN	NaN	NaN	28.9338	28.8664	NaN	NaN	NaN	NaN	NaN	NaN	NaN	NaN	28.6355	28.7055	NaN	NaN	NaN	NaN	NaN	NaN	NaN	28.8855	NaN	NaN	NaN	3	3	3	36.1	36.1	36.1	13.182	0	52.349	3216800000	6	38		IGHV2-26
NaN	NaN	NaN	NaN	NaN	NaN	NaN	NaN	NaN	NaN	NaN	NaN	NaN	NaN	NaN	NaN	NaN	NaN	NaN	NaN	NaN	NaN	NaN	NaN	NaN	NaN	NaN	4	2	2	40.3	25.2	25.2	12.858	0	10.277	31584000	7	13		IGHV3-73
27.8137	NaN	28.1938	26.9875	28.6317	26.5852	26.9187	26.5387	27.1576	NaN	28.257	27.8011	28.159	NaN	27.4269	27.5918	27.1322	26.8867	28.5948	26.9866	27.6409	27.3873	27.1916	26.7421	26.9664	NaN	27.6651	5	5	3	53.8	53.8	35	12.839	0	82.948	12725000000	7	222		IGHV3-74;IGHV3OR16-13
NaN	NaN	NaN	NaN	NaN	NaN	NaN	NaN	NaN	NaN	NaN	NaN	NaN	NaN	NaN	NaN	NaN	NaN	NaN	NaN	NaN	NaN	NaN	NaN	NaN	NaN	NaN	3	2	2	34.7	25.4	25.4	13.077	0	34.855	175540000	6	38		IGHV3-43
NaN	NaN	NaN	NaN	NaN	NaN	NaN	NaN	NaN	NaN	NaN	NaN	NaN	NaN	NaN	NaN	NaN	NaN	NaN	NaN	NaN	NaN	NaN	NaN	NaN	NaN	NaN	3	3	3	24.4	24.4	24.4	13.024	0	8.4182	242870000	5	31		IGLV9-49
31.5527	26.6054	31.1404	31.2706	31.5661	30.8921	31.4628	31.4947	31.5788	26.0869	32.3235	32.0907	32.644	28.3743	32.1323	32.2721	30.2224	31.5801	31.9879	31.6924	32.1004	31.8036	31.6994	31.6594	31.6252	25.8198	32.2854	8	8	2	43.3	43.3	12.6	23.15	0	323.31	205710000000	11	1032	Immunoglobulin lambda-like polypeptide 5;Ig lambda-1 chain C regions	IGLL5;IGLC1
NaN	NaN	NaN	NaN	NaN	NaN	NaN	NaN	NaN	NaN	NaN	NaN	NaN	NaN	NaN	NaN	NaN	NaN	NaN	NaN	NaN	NaN	NaN	NaN	NaN	NaN	NaN	13	3	2	21.2	7.9	6.4	88.381	0	9.1258	25055000	29	15	Tubulin beta-3 chain	TUBB3
NaN	NaN	NaN	NaN	NaN	NaN	NaN	NaN	NaN	NaN	NaN	NaN	NaN	NaN	NaN	NaN	NaN	NaN	NaN	NaN	NaN	NaN	NaN	NaN	NaN	NaN	NaN	3	1	0	41.8	11.2	0	10.657	0.007728	3.1799	203940000	5	31		IGHV3OR16-9
NaN	NaN	NaN	NaN	NaN	NaN	NaN	NaN	NaN	NaN	NaN	NaN	NaN	NaN	NaN	NaN	NaN	NaN	NaN	NaN	NaN	NaN	NaN	NaN	NaN	NaN	NaN	1	1	1	13.7	13.7	13.7	12.569	0	65.504	101660000	4	10		IGKV1D-13
NaN	NaN	NaN	NaN	NaN	NaN	NaN	NaN	NaN	NaN	NaN	NaN	NaN	NaN	NaN	NaN	NaN	NaN	NaN	NaN	NaN	NaN	NaN	NaN	NaN	NaN	NaN	4	1	1	60.7	17.1	17.1	12.66	0	16.302	17577000	6	4		IGHV1-69-2
NaN	NaN	NaN	NaN	NaN	NaN	NaN	NaN	NaN	NaN	NaN	NaN	NaN	NaN	NaN	NaN	NaN	NaN	NaN	NaN	NaN	NaN	NaN	NaN	NaN	NaN	NaN	3	3	3	39.7	39.7	39.7	12.647	0	5.2716	12611000	6	13	40S ribosomal protein SA	RPSA
NaN	NaN	NaN	NaN	NaN	NaN	NaN	NaN	NaN	NaN	NaN	NaN	NaN	NaN	NaN	NaN	NaN	NaN	NaN	NaN	NaN	NaN	NaN	NaN	NaN	NaN	NaN	2	2	2	4.3	4.3	4.3	85.408	0.0062208	3.241	2523300	38	3	Cullin-associated NEDD8-dissociated protein 1	CAND1
NaN	NaN	NaN	NaN	NaN	NaN	NaN	NaN	NaN	NaN	NaN	NaN	NaN	NaN	NaN	NaN	NaN	NaN	NaN	NaN	NaN	NaN	NaN	NaN	NaN	NaN	NaN	2	2	2	6.8	6.8	6.8	44.703	0	4.9695	7760300	15	10	Citrate synthase;Citrate synthase, mitochondrial	CS
NaN	NaN	NaN	NaN	NaN	NaN	NaN	NaN	NaN	NaN	NaN	NaN	NaN	NaN	NaN	NaN	NaN	NaN	NaN	NaN	NaN	NaN	NaN	NaN	NaN	NaN	NaN	3	3	3	26.7	26.7	26.7	18.878	0	21.441	47054000	9	23	Zymogen granule protein 16 homolog B	ZG16B
NaN	NaN	NaN	NaN	NaN	NaN	NaN	NaN	NaN	NaN	NaN	NaN	NaN	NaN	NaN	NaN	NaN	NaN	NaN	NaN	NaN	NaN	NaN	NaN	NaN	NaN	NaN	1	1	1	10.5	10.5	10.5	12.43	0	9.7809	195870000	4	38		IGKV6-21
NaN	NaN	NaN	NaN	24.3674	NaN	NaN	NaN	NaN	NaN	NaN	NaN	NaN	NaN	24.5177	NaN	NaN	NaN	NaN	NaN	NaN	NaN	NaN	NaN	NaN	NaN	NaN	2	1	1	22.2	12.8	12.8	13.008	0	100.75	167170000	6	38		IGHV1-3
26.3145	NaN	27.1055	26.1402	27.91	NaN	26.3249	NaN	NaN	NaN	26.8103	25.8824	26.7512	NaN	26.8946	26.3053	26.2263	25.8541	27.1571	25.9492	NaN	25.5898	26.1023	26.0427	25.9254	NaN	27.5906	4	4	3	39.3	39.3	39.3	12.82	0	218.97	5309200000	5	104		IGHV1-18
NaN	NaN	NaN	NaN	NaN	NaN	NaN	NaN	NaN	NaN	NaN	NaN	NaN	NaN	NaN	NaN	NaN	NaN	NaN	NaN	NaN	NaN	NaN	NaN	NaN	NaN	NaN	2	1	1	25.6	16.2	16.2	12.673	0	7.1223	4079500	6	2		IGHV3-20
NaN	NaN	NaN	NaN	NaN	NaN	NaN	NaN	NaN	NaN	NaN	NaN	NaN	NaN	NaN	NaN	NaN	NaN	NaN	NaN	NaN	NaN	NaN	NaN	NaN	NaN	NaN	2	2	2	34.2	34.2	34.2	12.824	0	27.177	28201000	6	7		IGHV1-24
NaN	NaN	NaN	NaN	NaN	NaN	NaN	NaN	NaN	NaN	24.8169	NaN	NaN	NaN	NaN	NaN	NaN	NaN	NaN	NaN	NaN	24.2202	NaN	NaN	NaN	NaN	NaN	2	2	2	21.4	21.4	21.4	13.124	0.0033003	3.8522	123110000	4	17		IGHV4-28
NaN	NaN	NaN	NaN	NaN	NaN	NaN	NaN	NaN	NaN	NaN	NaN	NaN	NaN	NaN	NaN	NaN	NaN	NaN	NaN	NaN	NaN	NaN	NaN	NaN	NaN	NaN	1	1	1	9.4	9.4	9.4	12.81	0	35.521	875330000	7	61		IGHV3-35
NaN	NaN	NaN	NaN	NaN	NaN	NaN	NaN	NaN	NaN	NaN	NaN	NaN	NaN	NaN	NaN	NaN	NaN	NaN	NaN	NaN	NaN	NaN	NaN	NaN	NaN	NaN	2	2	2	19	19	19	12.758	0	24.291	242650000	6	41		IGHV3-38
25.6455	NaN	25.2953	25.5855	26.3114	NaN	24.4292	23.9646	23.3843	NaN	25.9784	24.755	24.695	NaN	25.3078	25.084	25.0802	24.4731	24.9634	25.0859	24.4413	26.0002	23.8292	24.9477	25.417	NaN	24.9886	4	4	2	47	47	26.5	12.674	0	70.079	3567900000	6	182		IGHV5-51
NaN	NaN	NaN	NaN	NaN	NaN	NaN	NaN	NaN	NaN	NaN	NaN	NaN	NaN	NaN	NaN	NaN	NaN	NaN	NaN	NaN	NaN	NaN	NaN	NaN	NaN	NaN	1	1	1	12.8	12.8	12.8	13.005	0	6.3408	3209800	6	1		IGHV1-58
24.3833	NaN	26.4225	NaN	24.9373	NaN	NaN	NaN	NaN	NaN	25.4762	NaN	24.5023	NaN	24.4388	NaN	NaN	NaN	NaN	NaN	NaN	NaN	23.3342	NaN	NaN	NaN	25.3636	3	3	2	36.1	36.1	17.6	13.312	0	101	1375000000	6	65
24.2741	NaN	24.1316	24.7708	24.3224	23.9172	24.49	24.5084	NaN	NaN	25.8042	NaN	24.5168	NaN	NaN	25.6183	NaN	24.3293	23.3665	25.09	NaN	25.1201	24.423	24.2879	24.8705	NaN	25.3783	3	3	2	42.6	42.6	28.7	12.537	0	73.25	1590000000	4	117		IGKV1-8;IGKV1-9
23.4946	NaN	24.8899	NaN	25.5798	23.1293	23.9207	NaN	NaN	NaN	25.5601	NaN	NaN	NaN	NaN	26.039	NaN	NaN	NaN	NaN	NaN	NaN	NaN	NaN	25.3964	NaN	25.7531	2	1	0	23.9	13.7	0	12.697	0	90.383	1734000000	4	87		IGKV1-6
NaN	NaN	NaN	NaN	NaN	NaN	NaN	NaN	NaN	NaN	NaN	NaN	NaN	NaN	NaN	NaN	NaN	NaN	NaN	NaN	NaN	NaN	NaN	NaN	NaN	NaN	NaN	2	1	1	29.1	15.4	15.4	12.645	0	8.6077	7578700	4	2	Ig kappa chain V-I region Wes	IGKV1-12
NaN	NaN	NaN	NaN	NaN	NaN	NaN	NaN	NaN	NaN	NaN	NaN	NaN	NaN	NaN	NaN	NaN	NaN	NaN	NaN	NaN	NaN	NaN	NaN	NaN	NaN	NaN	2	2	2	1.9	1.9	1.9	282.83	0.0062112	3.2291	10470000	141	7	Spectrin alpha chain, non-erythrocytic 1	SPTAN1
NaN	NaN	NaN	NaN	NaN	NaN	22.4006	NaN	22.2604	23.4779	NaN	22.1536	NaN	NaN	NaN	NaN	NaN	22.2186	NaN	NaN	NaN	NaN	NaN	NaN	NaN	NaN	NaN	7	7	7	20.4	20.4	20.4	65.215	0	19.035	68358000	30	50	Syntaxin-binding protein 1	STXBP1
NaN	NaN	NaN	NaN	NaN	NaN	22.4588	NaN	23.3034	24.6062	NaN	23.244	NaN	23.158	NaN	NaN	22.4552	23.393	23.3514	23.2938	NaN	NaN	22.6351	NaN	NaN	NaN	NaN	7	6	2	15.1	13.1	4.5	70.108	0	15.455	162240000	32	72	Heat shock 70 kDa protein 1B;Heat shock 70 kDa protein 1A	HSPA1B;HSPA1A
NaN	NaN	NaN	NaN	NaN	NaN	NaN	NaN	NaN	NaN	NaN	NaN	NaN	NaN	NaN	NaN	NaN	NaN	NaN	NaN	NaN	NaN	NaN	NaN	NaN	NaN	NaN	3	3	3	7	7	7	69.086	0	6.0753	6878000	33	8	Probable ATP-dependent RNA helicase DDX5;Probable ATP-dependent RNA helicase DDX17	DDX5;DDX17
28.752	NaN	29.1995	25.3456	26.3866	25.7177	27.274	25.8463	27.7668	NaN	28.7787	26.2862	27.5628	24.3421	27.3069	28.4135	27.305	26.3357	28.0869	27.178	28.4902	26.5928	27.6568	27.6046	28.2778	NaN	27.3784	16	4	1	68.5	30.9	7.4	36.508	0	323.31	24982000000	14	500
NaN	NaN	NaN	NaN	NaN	NaN	NaN	NaN	NaN	NaN	NaN	NaN	NaN	NaN	NaN	NaN	NaN	NaN	NaN	NaN	NaN	NaN	NaN	NaN	NaN	NaN	NaN	3	3	3	51.3	51.3	51.3	12.87	0	24.036	21807000	6	8
25.721	NaN	NaN	25.6706	NaN	24.9435	NaN	25.5105	NaN	NaN	NaN	24.6384	25.1893	NaN	26.5051	26.2932	NaN	25.2242	NaN	25.8859	NaN	NaN	25.112	24.9587	25.1635	NaN	25.8306	88	3	1	64.6	3.7	1.4	192.87	0	92.357	2424700000	80	114
NaN	NaN	NaN	NaN	NaN	NaN	NaN	NaN	NaN	NaN	NaN	NaN	NaN	NaN	NaN	NaN	NaN	NaN	NaN	NaN	NaN	NaN	NaN	NaN	NaN	NaN	NaN	2	2	2	22.2	22.2	22.2	12.748	0	8.1472	339440000	5	17
NaN	NaN	NaN	NaN	NaN	NaN	NaN	NaN	NaN	NaN	NaN	NaN	NaN	NaN	NaN	NaN	NaN	NaN	NaN	NaN	NaN	NaN	NaN	NaN	NaN	NaN	NaN	2	1	1	18.8	9.4	9.4	12.822	0.004902	3.7404	36675000	6	3
NaN	NaN	NaN	NaN	NaN	NaN	NaN	NaN	NaN	NaN	NaN	NaN	NaN	NaN	NaN	NaN	NaN	NaN	NaN	NaN	NaN	NaN	NaN	NaN	NaN	NaN	NaN	3	3	3	16.5	16.5	16.5	29.976	0	6.99	44864000	17	26	LIM and senescent cell antigen-like-containing domain protein 1	LIMS1
NaN	NaN	NaN	NaN	NaN	NaN	NaN	NaN	NaN	NaN	NaN	NaN	NaN	NaN	NaN	NaN	NaN	NaN	NaN	NaN	NaN	NaN	NaN	NaN	NaN	NaN	NaN	4	2	2	47	26.5	26.5	12.772	0	9.2769	874990000	6	25
NaN	NaN	NaN	NaN	NaN	NaN	NaN	NaN	NaN	NaN	NaN	NaN	NaN	NaN	NaN	NaN	NaN	NaN	NaN	NaN	NaN	NaN	NaN	NaN	NaN	NaN	NaN	5	1	1	46.2	7.7	7.7	12.965	0	4.6284	212960000	7	20
NaN	NaN	NaN	NaN	NaN	NaN	NaN	NaN	NaN	23.0718	NaN	NaN	NaN	21.7414	NaN	NaN	NaN	NaN	NaN	NaN	NaN	NaN	NaN	NaN	NaN	NaN	NaN	5	5	5	17.2	17.2	17.2	51.776	0	12.667	26376000	29	22	Annexin;Annexin A6	ANXA6
25.1376	NaN	24.9354	24.0528	25.2324	24.8727	24.8979	25.3599	25.3247	NaN	25.0314	25.4643	25.1911	24.0714	25.3518	24.8217	24.9402	26.1208	25.4623	25.3551	26.0007	25.8059	25.0051	25.2384	25.3287	NaN	24.6297	21	21	21	44.6	44.6	44.6	73.757	0	323.31	7629500000	30	837	Vitamin K-dependent protein S	PROS1
NaN	24.6816	NaN	NaN	24.2342	26.1879	26.3922	25.8951	26.7955	28.1777	25.2217	26.3635	25.9083	26.8535	25.5569	25.5129	26.1009	26.8901	27.0965	26.0355	NaN	25.7743	25.6357	25.4527	25.7089	27.4352	25.5861	4	4	1	24.9	24.9	11.2	18.481	0	87.592	2515900000	8	212	Histone H2A type 1-J;Histone H2A type 1-H;Histone H2A.J;Histone H2A type 2-C;Histone H2A type 1-C;Histone H2A type 3;Histone H2A type 2-A;Histone H2A type 1-D;Histone H2A type 1;Histone H2A type 1-B/E;Histone H2A	HIST1H2AJ;HIST1H2AH;H2AFJ;HIST2H2AC;HIST1H2AC;HIST3H2A;HIST2H2AA3;HIST1H2AD;HIST1H2AG;HIST1H2AB
NaN	NaN	NaN	NaN	NaN	NaN	NaN	NaN	NaN	NaN	NaN	NaN	NaN	NaN	NaN	NaN	NaN	NaN	NaN	NaN	NaN	NaN	NaN	NaN	NaN	NaN	NaN	6	2	1	29.1	10	5.7	34.288	0.0048309	3.5475	3986500	19	3		HLA-A
NaN	NaN	NaN	NaN	NaN	22.0251	22.6544	NaN	23.2532	24.3268	NaN	22.4735	23.4013	23.228	22.0394	NaN	NaN	23.1042	23.8507	22.3695	NaN	NaN	NaN	NaN	NaN	23.3328	NaN	4	4	4	19.6	19.6	19.6	28.937	0	11.854	154270000	13	67	HLA class II histocompatibility antigen, DR beta 3 chain;HLA class II histocompatibility antigen, DR beta 5 chain	HLA-DRB1;HLA-DRB3;HLA-DRB5
NaN	NaN	NaN	NaN	NaN	NaN	NaN	NaN	NaN	NaN	NaN	NaN	NaN	NaN	22.7549	NaN	NaN	NaN	NaN	24.3424	NaN	NaN	NaN	NaN	NaN	NaN	NaN	7	4	0	38.1	19.7	0	34.321	0	67.108	78819000	17	21		HLA-A
24.2698	NaN	NaN	NaN	NaN	NaN	NaN	NaN	23.0489	NaN	NaN	23.1257	23.3572	NaN	23.362	NaN	23.3577	NaN	NaN	NaN	NaN	NaN	NaN	NaN	NaN	NaN	NaN	5	5	5	16	16	16	43.173	0	13.007	220150000	18	43	Selenoprotein P	SEPP1
NaN	NaN	NaN	NaN	NaN	NaN	NaN	NaN	NaN	NaN	NaN	NaN	NaN	NaN	NaN	NaN	NaN	NaN	NaN	NaN	NaN	NaN	NaN	NaN	NaN	NaN	NaN	1	1	1	14.3	14.3	14.3	17.875	0	4.5227	13977000	8	11	Ubiquitin-conjugating enzyme E2 L3	UBE2L3
NaN	23.0492	NaN	NaN	NaN	NaN	NaN	22.1587	NaN	NaN	NaN	NaN	NaN	22.9087	NaN	NaN	NaN	NaN	NaN	NaN	NaN	NaN	NaN	22.4943	21.8787	NaN	21.3489	9	9	9	30.8	30.8	30.8	40.783	0	21.784	118240000	18	75	Cathepsin D;Cathepsin D light chain;Cathepsin D heavy chain	CTSD
NaN	NaN	NaN	NaN	NaN	22.6703	21.4305	NaN	23.2564	24.8148	NaN	22.8161	22.1765	23.4287	NaN	NaN	21.7012	23.2002	23.1863	22.4739	NaN	21.9397	21.8372	NaN	NaN	23.5023	NaN	15	15	13	43.7	43.7	38.6	62.293	0	52.003	245690000	30	153	Dihydropyrimidinase-related protein 2	DPYSL2
NaN	NaN	NaN	NaN	NaN	NaN	NaN	NaN	21.4055	23.2058	NaN	NaN	NaN	NaN	NaN	NaN	NaN	NaN	NaN	NaN	NaN	NaN	NaN	NaN	NaN	NaN	NaN	5	5	5	8.7	8.7	8.7	80.648	0	8.763	15742000	31	20	Heterogeneous nuclear ribonucleoprotein U	HNRNPU
28.1842	NaN	28.3794	28.5823	28.3841	28.4793	28.2361	28.1769	27.4855	23.5785	29.0754	28.3266	28.5755	24.3635	27.1102	29.1628	27.5433	26.558	27.7487	27.7776	25.1251	27.9413	29.7001	28.4221	27.8271	NaN	29.2811	18	7	7	46.6	26.5	26.5	49.021	0	323.31	44928000000	19	637	Ig gamma-3 chain C region	IGHG3
30.4159	26.4225	29.9232	30.1355	28.5016	29.2684	30.111	29.9067	29.938	26.2906	31.1478	30.6073	32.0569	26.2368	29.0119	31.0235	29.0162	28.1117	31.1422	29.0531	30.0136	29.1866	30.2502	30.7151	29.9411	26.1559	30.6682	20	16	11	57	51.1	37	43.805	0	323.31	226100000000	14	1676	Ig gamma-2 chain C region	IGHG2
27.5862	24.2603	26.8327	25.9688	25.0771	26.1328	26.8345	24.375	24.9703	26.4111	28.9981	27.0732	27.822	25.4568	26.6808	28.0097	26.5231	26.274	26.931	26.48	26.351	26.3329	28.5885	26.3693	25.5939	23.604	28.3769	14	7	7	52.5	33.1	33.1	43.831	0	323.31	20005000000	15	642	Ig gamma-4 chain C region	IGHG4
NaN	NaN	NaN	NaN	NaN	NaN	NaN	NaN	NaN	NaN	NaN	NaN	NaN	NaN	NaN	NaN	NaN	NaN	NaN	NaN	NaN	NaN	NaN	NaN	NaN	NaN	NaN	2	2	2	13.6	13.6	13.6	19.405	0	5.7185	16587000	9	10	40S ribosomal protein S7	RPS7
NaN	NaN	NaN	NaN	NaN	NaN	NaN	NaN	NaN	NaN	NaN	NaN	NaN	NaN	NaN	NaN	NaN	NaN	NaN	NaN	NaN	NaN	NaN	NaN	NaN	NaN	NaN	1	1	1	6.8	6.8	6.8	43.568	0	21.152	2848800	14	3	Tripeptidyl-peptidase 1	TPP1
NaN	NaN	NaN	NaN	NaN	NaN	NaN	NaN	NaN	NaN	NaN	NaN	NaN	NaN	NaN	NaN	NaN	NaN	NaN	NaN	NaN	NaN	NaN	NaN	NaN	NaN	NaN	3	3	3	4.7	4.7	4.7	97.016	0	4.5697	587310	43	3	Protein 4.1	EPB41
NaN	NaN	NaN	NaN	NaN	NaN	NaN	NaN	NaN	NaN	NaN	NaN	NaN	NaN	NaN	NaN	NaN	NaN	NaN	NaN	NaN	NaN	NaN	NaN	NaN	NaN	NaN	2	2	2	9.3	9.3	9.3	16.159	0.0047923	3.3991	10890000	4	9	40S ribosomal protein S14	RPS14
NaN	NaN	NaN	NaN	NaN	NaN	NaN	NaN	NaN	NaN	NaN	NaN	NaN	NaN	NaN	NaN	NaN	NaN	NaN	NaN	NaN	NaN	NaN	NaN	NaN	NaN	NaN	2	2	2	2.4	2.4	2.4	170.13	0.0047022	3.3186	53170000	74	5	DNA topoisomerase 2-binding protein 1	TOPBP1
NaN	NaN	NaN	NaN	NaN	NaN	NaN	NaN	NaN	NaN	NaN	NaN	NaN	NaN	NaN	NaN	NaN	NaN	NaN	NaN	NaN	NaN	NaN	NaN	NaN	NaN	NaN	1	1	1	3.1	3.1	3.1	53.368	0	6.2563	6929500	19	2	Bactericidal permeability-increasing protein	BPI
NaN	NaN	NaN	NaN	NaN	NaN	NaN	NaN	NaN	23.6605	NaN	NaN	NaN	NaN	NaN	NaN	NaN	NaN	NaN	23.6543	NaN	NaN	NaN	NaN	NaN	NaN	NaN	8	8	8	20.3	20.3	20.3	63.146	0	17.596	54709000	24	34	Glucose-6-phosphate isomerase	GPI
NaN	NaN	NaN	NaN	23.4486	NaN	24.4125	23.0682	23.1286	NaN	22.4571	23.6674	23.727	NaN	NaN	NaN	NaN	NaN	23.703	22.9178	NaN	NaN	24.1698	NaN	NaN	NaN	23.069	8	3	3	50	12.8	12.8	28.538	0	68.697	451070000	13	85	Complement factor H-related protein 2	CFHR2
NaN	NaN	NaN	NaN	NaN	NaN	NaN	NaN	NaN	NaN	NaN	NaN	NaN	NaN	NaN	NaN	NaN	NaN	NaN	NaN	NaN	NaN	NaN	NaN	NaN	NaN	NaN	1	1	1	8.2	8.2	8.2	28.058	0	4.0416	11125000	11	5	Protein CREG1	CREG1
24.4833	22.4857	24.4404	24.1004	25.0208	24.8689	24.9422	25.1478	24.7263	NaN	24.7692	24.8161	24.8037	24.7678	24.4909	24.97	24.8634	25.8134	24.9505	25.2156	25.3735	25.4176	24.6654	25.2502	25.0165	NaN	25.2976	25	25	24	52.5	52.5	51.2	80.173	0	323.31	10802000000	34	1228	Complement C1r subcomponent;Complement C1r subcomponent heavy chain;Complement C1r subcomponent light chain	C1R
NaN	NaN	NaN	NaN	NaN	NaN	NaN	NaN	NaN	NaN	NaN	NaN	NaN	NaN	NaN	NaN	NaN	NaN	NaN	NaN	NaN	NaN	NaN	NaN	NaN	NaN	NaN	8	3	3	29.8	15.5	15.5	28.524	0	6.1413	21701000	14	15	Tropomyosin alpha-1 chain	TPM1
NaN	24.916	NaN	NaN	NaN	NaN	22.3528	NaN	23.3834	23.2584	22.8631	NaN	NaN	24.8882	NaN	22.2004	NaN	24.592	NaN	20.8392	22.9034	22.7983	21.9847	21.2124	NaN	24.5777	22.269	14	14	14	25.8	25.8	25.8	78.856	0	53.927	276470000	40	143	Protein-glutamine gamma-glutamyltransferase E;Protein-glutamine gamma-glutamyltransferase E 50 kDa catalytic chain;Protein-glutamine gamma-glutamyltransferase E 27 kDa non-catalytic chain	TGM3
28.4234	24.1881	29.4031	28.2292	28.3549	27.6782	28.0294	26.6701	27.6674	25.3236	28.6404	28.7676	29.4515	25.1273	28.2419	28.6335	28.272	28.1931	28.5846	28.3567	28.3528	28.0665	27.9633	27.6784	28.5145	24.5228	28.6966	6	6	3	79.2	79.2	40.6	11.167	0	323.31	30341000000	6	380		IGHV3-72
NaN	NaN	NaN	NaN	NaN	NaN	NaN	NaN	NaN	NaN	NaN	NaN	NaN	NaN	NaN	NaN	NaN	NaN	NaN	NaN	NaN	NaN	NaN	NaN	NaN	NaN	NaN	1	1	1	10.8	10.8	10.8	13.783	0.0062016	3.2267	10604000	4	7	Deleted in malignant brain tumors 1 protein	DMBT1
NaN	NaN	22.6279	20.9903	NaN	24.6102	24.1532	NaN	24.8283	25.6696	23.7292	24.4979	24.234	24.4851	23.9294	24.545	24.0167	24.7427	24.4413	24.6606	NaN	23.7355	23.5795	23.0872	23.7594	NaN	22.9564	11	11	10	41.3	41.3	37.8	37.294	0	73.602	801070000	17	196	L-lactate dehydrogenase B chain;L-lactate dehydrogenase	LDHB
NaN	NaN	NaN	NaN	NaN	NaN	NaN	NaN	NaN	NaN	NaN	NaN	NaN	NaN	NaN	NaN	NaN	NaN	NaN	NaN	NaN	NaN	NaN	NaN	NaN	NaN	NaN	1	1	1	0.7	0.7	0.7	155.13	0	7.9992	239080000	58	6	Chromodomain-helicase-DNA-binding protein 3	CHD3
NaN	NaN	NaN	NaN	NaN	21.9097	NaN	NaN	22.6473	23.985	NaN	21.9223	21.7265	22.6534	NaN	NaN	NaN	23.2024	22.6949	22.2943	NaN	NaN	NaN	NaN	NaN	NaN	NaN	4	4	4	28.1	28.1	28.1	23.038	0	10.449	92145000	11	57	Malate dehydrogenase, cytoplasmic;Malate dehydrogenase	MDH1
NaN	NaN	NaN	NaN	NaN	NaN	NaN	NaN	NaN	NaN	NaN	NaN	NaN	NaN	NaN	NaN	NaN	NaN	NaN	NaN	NaN	NaN	NaN	NaN	NaN	NaN	NaN	2	2	2	38.8	38.8	38.8	10.02	0	4.6175	3467200	6	2	Alpha-synuclein	SNCA
NaN	NaN	NaN	NaN	NaN	22.3633	22.4854	NaN	NaN	23.7133	NaN	NaN	22.9616	22.4668	NaN	NaN	22.7987	22.9718	NaN	22.8219	NaN	NaN	NaN	NaN	NaN	22.8479	NaN	12	12	12	18.8	18.8	18.8	80.902	0	22.013	105790000	44	64	Prelamin-A/C;Lamin-A/C	LMNA
NaN	NaN	NaN	NaN	NaN	NaN	23.4659	NaN	23.9499	25.2167	NaN	23.8413	NaN	25.1327	NaN	23.3218	NaN	24.8118	NaN	NaN	24.8376	24.3346	NaN	NaN	NaN	24.2676	23.4252	4	4	4	34.4	34.4	34.4	23.704	0	22.538	318540000	12	80	Heat shock protein beta-1	HSPB1
27.1877	NaN	27.5205	27.9882	27.2455	27.6987	27.0918	27.0196	26.5616	NaN	26.6375	26.8555	26.7793	22.2007	27.3726	26.7808	27.2116	26.1482	26.4797	26.5463	26.726	26.3908	27.0363	26.5816	26.3794	NaN	27.325	16	16	16	32.4	32.4	32.4	53.213	0	323.31	29406000000	22	829	Plasma protease C1 inhibitor	SERPING1
NaN	NaN	NaN	NaN	NaN	NaN	NaN	NaN	NaN	NaN	NaN	NaN	NaN	NaN	NaN	NaN	NaN	NaN	NaN	NaN	NaN	NaN	NaN	NaN	NaN	NaN	NaN	5	5	5	9.9	9.9	9.9	82.23	0	10.544	20814000	31	10	Integrin beta;Integrin beta-1	ITGB1
NaN	NaN	NaN	NaN	NaN	NaN	NaN	NaN	NaN	NaN	NaN	NaN	NaN	NaN	NaN	NaN	NaN	NaN	NaN	NaN	NaN	NaN	NaN	NaN	NaN	NaN	NaN	5	5	5	10.7	10.7	10.7	66.601	0	8.2474	15635000	34	14	Stress-70 protein, mitochondrial	HSPA9
NaN	NaN	NaN	NaN	NaN	NaN	NaN	NaN	NaN	NaN	NaN	NaN	NaN	NaN	NaN	NaN	NaN	NaN	NaN	NaN	NaN	NaN	NaN	NaN	NaN	NaN	NaN	2	2	2	21.3	21.3	21.3	15.016	0.0046729	3.2561	1787300	6	5	Nascent polypeptide-associated complex subunit alpha;Nascent polypeptide-associated complex subunit alpha, muscle-specific form	NACA
NaN	NaN	NaN	NaN	NaN	NaN	NaN	NaN	NaN	NaN	NaN	NaN	NaN	NaN	NaN	NaN	NaN	NaN	NaN	NaN	NaN	NaN	NaN	NaN	NaN	NaN	NaN	3	3	3	23.4	23.4	23.4	16.536	0	4.3169	1992300	9	4	Heterogeneous nuclear ribonucleoprotein A1-like 2;Heterogeneous nuclear ribonucleoprotein A1;Heterogeneous nuclear ribonucleoprotein A1, N-terminally processed	HNRNPA1;HNRNPA1L2
NaN	NaN	NaN	NaN	NaN	NaN	NaN	NaN	NaN	NaN	NaN	NaN	NaN	NaN	NaN	NaN	NaN	NaN	NaN	NaN	NaN	NaN	NaN	NaN	NaN	NaN	NaN	2	2	2	9.7	9.7	9.7	35.411	0	4.0455	3364300	18	5	Heterogeneous nuclear ribonucleoprotein A3	HNRNPA3
NaN	NaN	NaN	NaN	NaN	22.6767	22.9493	NaN	23.3893	24.7645	21.8678	22.8354	22.7093	23.9088	21.6308	NaN	22.3292	23.294	23.3133	22.6146	NaN	22.2986	NaN	21.8295	22.3464	24.2968	21.9224	13	13	13	34.5	34.5	34.5	57.785	0	57.295	228680000	32	150	60 kDa heat shock protein, mitochondrial	HSPD1
NaN	NaN	NaN	NaN	NaN	NaN	23.4253	NaN	24.4426	25.3125	NaN	23.4321	NaN	24.3866	NaN	NaN	23.3692	24.2197	23.1686	23.9212	NaN	23.4631	NaN	NaN	NaN	25.4496	NaN	6	6	6	30.2	30.2	30.2	32.487	0	16.023	201500000	17	82	Heterogeneous nuclear ribonucleoproteins A2/B1	HNRNPA2B1;HNRPA2B1
NaN	NaN	NaN	NaN	NaN	NaN	NaN	NaN	NaN	NaN	NaN	NaN	NaN	NaN	NaN	NaN	NaN	NaN	NaN	NaN	NaN	NaN	NaN	NaN	NaN	NaN	NaN	2	2	2	3.9	3.9	3.9	79.014	0	4.0216	3606200	33	5	Aconitate hydratase, mitochondrial	ACO2
NaN	NaN	NaN	NaN	NaN	NaN	NaN	NaN	NaN	NaN	NaN	NaN	NaN	NaN	NaN	NaN	NaN	NaN	NaN	NaN	NaN	NaN	NaN	NaN	NaN	NaN	NaN	5	5	5	7.6	7.6	7.6	73.641	0	7.1837	5641900	34	7	Nucleolin	NCL
NaN	NaN	NaN	NaN	NaN	NaN	NaN	NaN	22.2597	23.4878	NaN	22.075	22.0741	23.2348	21.4148	NaN	22.821	22.2812	22.0862	22.8238	NaN	22.2197	NaN	NaN	NaN	NaN	NaN	8	8	8	21.5	21.5	21.5	76.917	0	21.017	60282000	36	58	Transitional endoplasmic reticulum ATPase	VCP
NaN	NaN	NaN	NaN	NaN	23.017	23.2124	NaN	NaN	24.0055	NaN	22.2685	22.4077	22.6057	NaN	NaN	22.6773	23.1222	22.4801	21.9922	NaN	NaN	NaN	NaN	NaN	NaN	NaN	4	4	4	24.9	24.9	24.9	33.875	0	13.849	98444000	14	54	Nucleophosmin	NPM1
NaN	NaN	NaN	NaN	NaN	NaN	NaN	NaN	NaN	NaN	NaN	NaN	NaN	NaN	NaN	NaN	NaN	NaN	NaN	NaN	NaN	NaN	NaN	NaN	NaN	NaN	NaN	2	2	2	11.9	11.9	11.9	21.768	0.0047096	3.3191	30520000	9	18	Transforming protein RhoA;Rho-related GTP-binding protein RhoC	RHOA;RHOC
NaN	NaN	NaN	NaN	NaN	NaN	NaN	NaN	NaN	NaN	NaN	NaN	NaN	NaN	NaN	NaN	NaN	NaN	NaN	NaN	NaN	NaN	NaN	NaN	NaN	NaN	NaN	2	2	2	7.7	7.7	7.7	28.134	0	118.7	1020500000	12	62	Trypsin-3	PRSS3
NaN	NaN	NaN	NaN	NaN	NaN	NaN	NaN	NaN	23.3467	NaN	NaN	NaN	NaN	NaN	NaN	NaN	22.1203	NaN	21.6747	NaN	NaN	NaN	NaN	NaN	NaN	NaN	2	2	2	4.9	4.9	4.9	67.567	0	5.0697	24175000	23	20	Calnexin	CANX
26.1881	NaN	26.3119	27.4511	25.9677	26.3809	26.0212	25.387	24.975	NaN	25.1059	25.3347	25.354	NaN	26.0259	26.2888	25.9062	24.3003	24.941	25.095	25.5828	24.4886	26.0298	25.164	25.5595	NaN	26.047	15	15	15	52.9	52.9	52.9	51.784	0	323.31	12474000000	18	540	Angiotensinogen;Angiotensin-1;Angiotensin-2;Angiotensin-3;Angiotensin-4;Angiotensin 1-9;Angiotensin 1-7;Angiotensin 1-5;Angiotensin 1-4	AGT
NaN	NaN	NaN	NaN	NaN	22.5862	NaN	NaN	22.7561	23.8431	22.1191	22.1762	NaN	22.9217	NaN	NaN	22.2414	23.092	22.7378	NaN	NaN	22.0839	NaN	NaN	NaN	23.5694	NaN	8	8	8	22.6	22.6	22.6	57.116	0	44.976	112270000	35	76	Protein disulfide-isomerase	P4HB
NaN	NaN	NaN	NaN	NaN	22.6203	23.2683	23.0459	NaN	NaN	22.3173	NaN	NaN	NaN	NaN	22.9369	NaN	NaN	NaN	NaN	NaN	22.506	22.8118	NaN	NaN	NaN	23.2591	1	1	1	1	1	1	100.89	0	4.6671	148980000	35	36	Serine/threonine-protein kinase/endoribonuclease IRE1;Serine/threonine-protein kinase;Endoribonuclease	ERN1
NaN	NaN	NaN	NaN	NaN	NaN	NaN	NaN	NaN	NaN	NaN	NaN	NaN	NaN	NaN	NaN	NaN	NaN	NaN	NaN	NaN	NaN	NaN	NaN	NaN	NaN	NaN	6	6	6	36.5	36.5	36.5	20.21	0	10.894	50483000	12	35	Peptidyl-prolyl cis-trans isomerase B	PPIB
NaN	NaN	NaN	NaN	NaN	NaN	NaN	NaN	NaN	NaN	NaN	NaN	NaN	NaN	NaN	NaN	NaN	NaN	NaN	NaN	NaN	NaN	NaN	NaN	NaN	NaN	NaN	6	6	6	6.7	6.7	6.7	126.6	0	11.832	15982000	59	11	Integrin alpha-6;Integrin alpha-6 heavy chain;Integrin alpha-6 light chain;Processed integrin alpha-6	ITGA6
NaN	NaN	21.4977	NaN	NaN	22.7196	NaN	NaN	22.3136	22.7183	22.0808	22.0501	NaN	NaN	NaN	21.7794	22.0948	22.4182	22.2479	21.8794	NaN	NaN	22.3992	NaN	NaN	NaN	NaN	13	13	13	35.8	35.8	35.8	56.782	0	44.132	116330000	27	76	Protein disulfide-isomerase A3	PDIA3
22.0457	23.8832	25.4376	NaN	23.3056	25.6723	25.5016	25.0039	26.6427	27.2644	25.6786	26.2207	26.0326	26.6499	25.1734	26.5948	25.606	26.2493	26.1975	25.511	25.2899	25.6078	25.5943	25.3472	25.0989	26.2056	25.0247	10	10	8	44	44	31.6	21.142	0	323.31	4940800000	10	414	Platelet basic protein;Connective tissue-activating peptide III;TC-2;Connective tissue-activating peptide III(1-81);Beta-thromboglobulin;Neutrophil-activating peptide 2(74);Neutrophil-activating peptide 2(73);Neutrophil-activating peptide 2;TC-1;Neutrophil-activating peptide 2(1-66);Neutrophil-activating peptide 2(1-63)	PPBP
19.4675	22.1015	19.3167	NaN	20.9811	24.3085	24.0236	23.5157	24.5842	26.1928	23.2574	24.1362	23.929	25.2288	23.2373	23.2297	23.7264	24.9666	24.5808	24.4011	22.5496	23.4889	23.3504	23.5375	23.5309	26.0317	23.8344	62	62	57	40	40	37.4	229.18	0	323.31	2386000000	104	1062	Myosin-9	MYH9
NaN	NaN	NaN	NaN	NaN	NaN	NaN	NaN	NaN	NaN	NaN	NaN	NaN	NaN	NaN	NaN	NaN	NaN	NaN	NaN	NaN	NaN	NaN	NaN	NaN	NaN	NaN	11	1	1	77.8	6.6	6.6	21.775	0	33.489	905070000	11	54
24.9652	NaN	25.6401	25.9838	25.8271	25.7715	25.7166	25.5129	25.2432	NaN	24.732	24.3811	25.6956	NaN	26.5518	26.6274	26.1619	24.3219	24.9232	25.2451	26.2818	24.1367	25.872	24.8904	25.1183	NaN	25.8442	19	19	19	49	49	49	58.464	0	323.31	9492900000	25	681	Complement component C9;Complement component C9a;Complement component C9b	C9
NaN	NaN	NaN	NaN	NaN	21.4679	22.7949	NaN	NaN	NaN	NaN	21.9493	NaN	NaN	NaN	NaN	22.7942	NaN	NaN	22.0599	NaN	NaN	22.735	NaN	NaN	NaN	NaN	66	3	0	54.3	2.3	0	169.89	0	96.674	80936000	73	43
25.5304	NaN	26.3518	26.4387	26.0436	25.9469	25.5196	25.8469	25.5933	NaN	25.5126	25.217	25.6453	NaN	26.2401	26.0422	26.0466	24.9602	25.0953	25.5028	26.0693	24.8722	25.8393	25.0552	25.2231	NaN	25.5385	61	61	61	51	51	51	188.62	0	323.31	24068000000	83	1887	Complement C5;Complement C5 beta chain;Complement C5 alpha chain;C5a anaphylatoxin;Complement C5 alpha chain	C5
25.9769	NaN	25.5034	25.8149	26.5734	26.009	26.3421	26.4066	26.0817	NaN	26.2667	26.1544	26.2918	24.4037	26.2061	26.3396	26.3462	26.8978	26.6331	26.3782	26.8288	26.3433	26.3238	25.8965	26.1607	NaN	26.4094	5	5	5	39.7	39.7	39.7	16.994	0	146.06	8949500000	7	295	Complement C1q subcomponent subunit C	C1QC
25.4144	NaN	25.2387	24.9384	24.8943	24.7827	24.8168	24.4781	24.9771	NaN	24.2944	23.9013	24.9192	NaN	25.1312	24.9739	25.0841	23.0844	23.8101	23.9802	24.7438	23.2886	24.9119	23.813	23.8269	NaN	24.3081	15	15	15	43.1	43.1	43.1	62.615	0	323.31	4313200000	27	440	Complement component C8 alpha chain	C8A
NaN	NaN	NaN	NaN	NaN	NaN	NaN	NaN	NaN	NaN	NaN	NaN	NaN	NaN	NaN	NaN	NaN	NaN	NaN	NaN	NaN	NaN	NaN	NaN	NaN	NaN	NaN	4	4	4	32.7	32.7	32.7	22.883	0	10.237	10751000	10	6	Complement factor D	CFD
25.2516	NaN	25.1164	25.9788	24.914	24.701	23.8032	23.2063	23.9748	NaN	23.8487	24.5144	23.764	NaN	24.912	24.5603	25.2732	21.7081	23.7338	23.8756	24.3108	22.8107	24.3462	23.7795	23.1956	NaN	23.3144	13	13	12	29.9	29.9	25.9	67.791	0	258.26	4269000000	28	338	Coagulation factor XII;Coagulation factor XIIa heavy chain;Beta-factor XIIa part 1;Coagulation factor XIIa light chain	F12
NaN	NaN	NaN	NaN	NaN	NaN	NaN	NaN	NaN	NaN	NaN	NaN	NaN	NaN	NaN	NaN	NaN	NaN	NaN	NaN	NaN	NaN	NaN	NaN	NaN	NaN	NaN	2	1	1	19.2	6.2	6.2	21.638	0	14.178	97035000	7	40
NaN	NaN	NaN	NaN	NaN	NaN	NaN	NaN	NaN	NaN	NaN	NaN	NaN	NaN	NaN	NaN	NaN	NaN	NaN	NaN	NaN	NaN	NaN	NaN	NaN	NaN	NaN	4	4	4	8.9	8.9	8.9	76.149	0	5.5617	7745300	27	10	Splicing factor, proline- and glutamine-rich	SFPQ
NaN	NaN	NaN	NaN	NaN	22.4966	NaN	NaN	22.9197	20.6474	NaN	NaN	NaN	21.4567	21.781	21.8907	NaN	NaN	22.4226	24.9782	NaN	NaN	NaN	NaN	NaN	NaN	22.3211	18	18	18	36.7	36.7	36.7	66.605	0	39.437	213100000	34	90	Moesin	MSN
NaN	NaN	NaN	NaN	NaN	NaN	NaN	NaN	NaN	NaN	NaN	NaN	NaN	NaN	NaN	NaN	NaN	NaN	24.6262	23.3721	NaN	NaN	NaN	NaN	NaN	NaN	NaN	13	13	13	20.6	20.6	20.6	88.701	0	30.12	80458000	42	31	Transferrin receptor protein 1;Transferrin receptor protein 1, serum form	TFRC
NaN	NaN	21.6194	NaN	NaN	23.5808	21.6006	NaN	23.649	24.4843	23.3625	23.6444	22.8534	23.5863	22.5671	23.9313	23.3211	23.3872	23.0828	23.5265	NaN	20.6259	22.8561	20.7373	NaN	21.952	22.3695	20	20	20	45.2	45.2	45.2	75.172	0	130.72	718640000	36	305	Fermitin family homolog 3	FERMT3
NaN	NaN	NaN	NaN	NaN	NaN	NaN	NaN	NaN	NaN	NaN	NaN	NaN	NaN	NaN	NaN	NaN	NaN	NaN	NaN	NaN	NaN	NaN	NaN	NaN	NaN	NaN	3	3	3	17	17	17	15.45	0	6.7539	46020000	4	7	Low affinity immunoglobulin gamma Fc region receptor III-A;Low affinity immunoglobulin gamma Fc region receptor III-B	FCGR3A;FCGR3B
NaN	NaN	NaN	NaN	NaN	NaN	NaN	NaN	NaN	NaN	NaN	NaN	NaN	NaN	NaN	NaN	NaN	NaN	NaN	NaN	NaN	NaN	NaN	NaN	NaN	NaN	NaN	2	2	2	6.7	6.7	6.7	79.925	0.0032949	3.828	7580600	36	6	Protein unc-13 homolog D	UNC13D
NaN	NaN	NaN	NaN	NaN	22.3335	NaN	NaN	22.8444	NaN	NaN	NaN	NaN	NaN	NaN	NaN	22.7028	NaN	NaN	NaN	NaN	NaN	NaN	NaN	NaN	NaN	NaN	4	4	4	12.9	12.9	12.9	62.339	0	35.804	40177000	32	18	WD repeat-containing protein 1	WDR1
NaN	23.4838	21.9076	NaN	NaN	24.0826	24.1388	23.5093	24.4541	25.8006	23.5283	24.3473	24.1662	24.6971	23.6016	24.0661	24.1146	24.6511	24.3231	24.8521	23.7315	23.566	23.6765	23.6643	23.2255	25.4826	23.5312	22	22	22	48.4	48.4	48.4	65.805	0	245.92	1860600000	35	559	Pyruvate kinase PKM;Pyruvate kinase	PKM
NaN	NaN	NaN	NaN	NaN	22.2939	22.2458	NaN	22.8461	23.8955	NaN	22.386	NaN	NaN	21.8575	NaN	NaN	23.138	22.7748	22.7988	NaN	NaN	NaN	NaN	NaN	23.8761	21.8395	6	6	3	43.6	43.6	20.4	20.601	0	19.294	115440000	10	65	ADP-ribosylation factor 3;ADP-ribosylation factor 1	ARF3;ARF1;ARF5
NaN	NaN	NaN	NaN	NaN	NaN	NaN	NaN	NaN	NaN	NaN	NaN	NaN	NaN	NaN	NaN	NaN	NaN	NaN	NaN	NaN	NaN	NaN	NaN	NaN	NaN	NaN	3	3	3	8.5	8.5	8.5	52.495	0	6.9646	14313000	23	7	Mannan-binding lectin serine protease 2;Mannan-binding lectin serine protease 2 A chain;Mannan-binding lectin serine protease 2 B chain	MASP2
NaN	NaN	NaN	NaN	NaN	NaN	NaN	NaN	NaN	NaN	NaN	NaN	NaN	21.3447	NaN	NaN	NaN	22.3512	22.824	23.6044	22.2436	22.8375	NaN	NaN	NaN	NaN	NaN	12	12	12	13	13	13	165.74	0	33.653	77718000	61	63	Soluble scavenger receptor cysteine-rich domain-containing protein SSC5D	SSC5D
NaN	NaN	NaN	NaN	NaN	NaN	NaN	NaN	NaN	NaN	NaN	NaN	NaN	NaN	NaN	NaN	NaN	NaN	NaN	NaN	NaN	NaN	NaN	NaN	NaN	NaN	NaN	1	1	1	3.2	3.2	3.2	38.034	0	4.6011	665160000	19	17	Putative RRN3-like protein RRN3P2	RRN3P2
NaN	NaN	NaN	NaN	NaN	NaN	NaN	NaN	NaN	NaN	NaN	NaN	NaN	NaN	NaN	NaN	NaN	NaN	NaN	NaN	NaN	NaN	NaN	NaN	NaN	NaN	NaN	4	4	4	19.6	19.6	19.6	29.747	0	8.1949	30894000	17	7	Insulin-like growth factor-binding protein 3	IGFBP3
NaN	NaN	NaN	NaN	NaN	NaN	NaN	NaN	NaN	NaN	NaN	NaN	NaN	22.461	NaN	NaN	NaN	22.2856	NaN	NaN	NaN	NaN	NaN	NaN	NaN	NaN	NaN	3	3	3	2.8	2.8	2.8	161.1	0	5.2228	13779000	64	11	Alpha-2-macroglobulin-like protein 1	A2ML1
NaN	NaN	NaN	NaN	NaN	NaN	NaN	NaN	NaN	NaN	NaN	NaN	NaN	NaN	NaN	NaN	NaN	NaN	NaN	NaN	NaN	NaN	NaN	NaN	NaN	NaN	NaN	5	5	5	7.8	7.8	7.8	116.44	0	8.5389	4204200	53	6	Unconventional myosin-Ig;Minor histocompatibility antigen HA-2	MYO1G
29.1275	25.7767	29.0947	29.6173	26.502	26.1518	27.9176	26.4904	25.8043	23.8739	24.5237	25.3539	26.0348	25.4228	28.0616	27.4943	25.7263	26.4278	27.0822	27.0943	28.4159	27.1174	26.9325	28.0222	27.5302	24.1966	26.182	7	7	7	49.6	49.6	49.6	12.815	0	323.31	44912000000	7	202	Apolipoprotein C-III	APOC3
NaN	NaN	NaN	NaN	NaN	NaN	NaN	NaN	NaN	NaN	NaN	NaN	NaN	NaN	NaN	NaN	NaN	NaN	NaN	NaN	NaN	NaN	NaN	NaN	NaN	NaN	NaN	2	2	2	16.2	16.2	16.2	16.775	0	4.2337	23193000	7	21	Ras-related C3 botulinum toxin substrate 2;Ras-related C3 botulinum toxin substrate 1;Ras-related C3 botulinum toxin substrate 3	RAC2;RAC3;RAC1
25.6152	23.1144	25.56	25.1466	26.8657	25.1617	25.7872	24.8796	26.5796	NaN	25.263	25.1713	25.4708	NaN	25.7492	25.793	26.1665	25.3139	25.6774	25.6957	26.8756	25.5203	25.1692	24.972	25.4158	NaN	25.3864	12	12	12	44.5	44.5	44.5	43.974	0	323.31	4637400000	19	294	Apolipoprotein L1	APOL1
NaN	NaN	NaN	NaN	NaN	NaN	NaN	NaN	NaN	NaN	NaN	NaN	NaN	NaN	NaN	NaN	NaN	NaN	NaN	NaN	NaN	NaN	NaN	NaN	NaN	NaN	NaN	11	1	1	20.9	2.8	2.8	78.329	0	39.1	179820000	31	38	Fibulin-1	FBLN1
NaN	NaN	NaN	NaN	NaN	NaN	NaN	NaN	21.688	22.4173	NaN	NaN	NaN	NaN	NaN	NaN	NaN	NaN	NaN	NaN	NaN	NaN	NaN	NaN	NaN	NaN	NaN	2	2	2	7.5	7.5	7.5	33.67	0.0077042	3.1593	3906800	17	4	Heterogeneous nuclear ribonucleoproteins C1/C2;Heterogeneous nuclear ribonucleoprotein C-like 1;Heterogeneous nuclear ribonucleoprotein C-like 2;Heterogeneous nuclear ribonucleoprotein C-like 3;Heterogeneous nuclear ribonucleoprotein C-like 4	HNRNPC;HNRNPCL1;HNRNPCL2;HNRNPCL3;HNRNPCL4
NaN	NaN	NaN	NaN	NaN	NaN	NaN	NaN	NaN	NaN	NaN	NaN	NaN	NaN	NaN	NaN	NaN	NaN	NaN	NaN	NaN	NaN	NaN	NaN	NaN	NaN	NaN	3	3	3	8.3	8.3	8.3	60.533	0	4.752	20722000	31	5	T-complex protein 1 subunit gamma	CCT3
NaN	26.4685	NaN	NaN	23.3832	24.5763	24.9385	24.4154	25.6555	26.7371	24.9213	25.1533	25.254	26.1893	NaN	24.6094	24.6023	25.6517	25.5812	24.9381	26.4876	25.1563	24.5057	25.2891	24.8215	26.8013	24.5648	3	3	3	44.7	44.7	44.7	77.038	0	109.2	1269900000	44	150	Polyubiquitin-C;Ubiquitin;Ubiquitin-60S ribosomal protein L40;Ubiquitin;60S ribosomal protein L40;Ubiquitin-40S ribosomal protein S27a;Ubiquitin;40S ribosomal protein S27a;Polyubiquitin-B;Ubiquitin	UBC;UBB;RPS27A;UBA52
NaN	NaN	NaN	NaN	NaN	NaN	NaN	NaN	NaN	NaN	NaN	NaN	NaN	NaN	NaN	NaN	NaN	NaN	NaN	NaN	NaN	NaN	NaN	NaN	NaN	NaN	NaN	5	5	5	23.4	23.4	23.4	42.003	0	10.09	16422000	18	21	Actin-related protein 3	ACTR3
27.5043	22.1198	28.1095	28.2619	27.7795	26.893	27.0383	26.6027	27.2029	NaN	26.2554	26.4491	27.0977	NaN	27.2483	27.3467	27.3919	24.8035	26.127	26.4227	27.4007	25.932	26.8066	25.9797	26.4064	NaN	27.1646	55	55	37	50.3	50.3	34.3	140.94	0	323.31	53392000000	65	1638	Complement factor B;Complement factor B Ba fragment;Complement factor B Bb fragment	CFB
NaN	NaN	NaN	NaN	NaN	23.2281	NaN	NaN	23.2832	24.3465	NaN	23.2046	NaN	23.3485	NaN	NaN	23.03	24.0525	NaN	22.9152	NaN	NaN	NaN	NaN	NaN	NaN	NaN	4	4	4	24.2	24.2	24.2	22.436	0	9.6434	138650000	9	60	GTP-binding nuclear protein Ran	RAN
NaN	21.5652	NaN	NaN	NaN	NaN	NaN	NaN	NaN	NaN	NaN	NaN	NaN	21.2663	NaN	NaN	NaN	NaN	NaN	NaN	NaN	NaN	NaN	NaN	NaN	NaN	NaN	4	4	4	16.2	16.2	16.2	47.351	0	7.6593	8792000	20	9	Carboxypeptidase A4	CPA4
NaN	NaN	NaN	NaN	NaN	NaN	NaN	NaN	NaN	NaN	NaN	NaN	NaN	NaN	NaN	NaN	NaN	NaN	NaN	NaN	NaN	NaN	NaN	NaN	NaN	NaN	NaN	2	2	2	17.7	17.7	17.7	23.417	0.0016529	3.873	6281300	9	7	Nucleosome assembly protein 1-like 1	NAP1L1
NaN	NaN	NaN	NaN	NaN	NaN	NaN	NaN	NaN	NaN	NaN	NaN	NaN	NaN	NaN	NaN	NaN	NaN	NaN	NaN	NaN	NaN	NaN	NaN	NaN	NaN	NaN	1	1	1	13.1	13.1	13.1	11.758	0.004886	3.7106	84439000	3	38	Prothymosin alpha;Prothymosin alpha, N-terminally processed;Thymosin alpha-1	PTMA
NaN	NaN	NaN	NaN	NaN	NaN	NaN	NaN	NaN	NaN	NaN	NaN	NaN	NaN	NaN	NaN	NaN	NaN	NaN	NaN	NaN	NaN	NaN	NaN	NaN	NaN	NaN	1	1	1	16.5	16.5	16.5	11.808	0.0016584	3.9085	18939000	1	9		C1S
NaN	NaN	NaN	NaN	NaN	NaN	NaN	NaN	NaN	NaN	NaN	NaN	NaN	NaN	NaN	NaN	NaN	NaN	NaN	NaN	NaN	NaN	NaN	NaN	NaN	NaN	NaN	1	1	1	7.6	7.6	7.6	19.409	0.0076923	3.1488	3693500	7	2	Phospholipid scramblase 1	PLSCR1
28.3326	25.2485	28.0491	26.5851	27.9994	27.031	26.7748	27.5374	27.3538	NaN	26.9993	26.9869	27.9169	24.6694	28.176	27.2454	27.5643	26.3827	27.415	27.6475	27.9571	27.0116	27.4348	27.0214	26.5795	NaN	26.2633	10	10	10	35.3	35.3	35.3	24.158	0	323.31	18387000000	11	470	Apolipoprotein D	APOD
28.9785	24.3911	28.9047	29.0983	28.7114	28.2728	28.0819	28.0139	27.8873	NaN	27.6315	27.7605	27.9201	NaN	28.5713	28.1051	28.5016	26.9159	27.2764	27.5751	27.5483	27.233	28.0657	27.816	27.8643	NaN	27.1487	15	15	13	50	50	48.4	39.411	0	323.31	62603000000	13	929	Alpha-2-HS-glycoprotein;Alpha-2-HS-glycoprotein chain A;Alpha-2-HS-glycoprotein chain B	AHSG
NaN	NaN	NaN	NaN	NaN	NaN	NaN	NaN	NaN	NaN	NaN	NaN	NaN	NaN	NaN	NaN	NaN	NaN	NaN	NaN	NaN	NaN	NaN	NaN	NaN	NaN	NaN	1	1	1	4	4	4	24.329	0	4.5468	20084000000	7	38	Transmembrane protein 198	TMEM198
NaN	NaN	NaN	NaN	22.1418	NaN	21.1167	NaN	NaN	NaN	NaN	NaN	NaN	NaN	21.0889	NaN	NaN	NaN	NaN	NaN	NaN	NaN	NaN	NaN	NaN	NaN	NaN	8	8	8	15.9	15.9	15.9	70.681	0	18.947	72059000	25	32	Hepatocyte growth factor activator;Hepatocyte growth factor activator short chain;Hepatocyte growth factor activator long chain	HGFAC
NaN	NaN	NaN	NaN	NaN	NaN	NaN	NaN	NaN	NaN	NaN	NaN	NaN	23.1747	NaN	NaN	NaN	NaN	NaN	24.7854	NaN	NaN	NaN	NaN	NaN	NaN	NaN	8	6	0	32.6	25.1	0	40.388	0	129.45	94630000	17	28		HLA-B
22.0199	NaN	22.8005	NaN	NaN	NaN	NaN	NaN	NaN	NaN	NaN	NaN	NaN	NaN	22.768	NaN	NaN	NaN	NaN	NaN	NaN	NaN	NaN	NaN	NaN	NaN	NaN	4	4	4	16.6	16.6	16.6	55.389	0	25.79	107260000	17	24	Vitamin K-dependent protein C;Vitamin K-dependent protein C light chain;Vitamin K-dependent protein C heavy chain;Activation peptide	PROC
NaN	23.7021	NaN	NaN	19.1	23.8978	24.0478	22.6049	24.6017	25.8781	23.0083	24.1285	23.8289	24.7418	23.2318	23.9121	23.8266	24.4154	24.403	23.8807	23.1364	23.6296	23.2362	23.4375	23.087	25.1027	23.8166	28	28	27	55	55	53.7	76.625	0	189.29	1477300000	46	508	Lactotransferrin;Lactoferricin-H;Kaliocin-1;Lactoferroxin-A;Lactoferroxin-B;Lactoferroxin-C	LTF
25.134	NaN	25.3013	26.1913	25.5378	24.9173	25.4018	24.8586	24.6049	NaN	24.1714	24.4147	25.0603	NaN	25.5639	25.1832	25.1401	23.2464	24.1263	24.2826	25.0899	22.3998	24.9312	24.0038	24.4846	NaN	24.937	19	19	19	43.6	43.6	43.6	65.059	0	323.31	7950200000	27	509	Complement factor I;Complement factor I heavy chain;Complement factor I light chain	CFI
NaN	NaN	NaN	NaN	NaN	NaN	NaN	NaN	NaN	NaN	NaN	NaN	NaN	NaN	NaN	NaN	NaN	NaN	NaN	NaN	NaN	NaN	NaN	NaN	NaN	NaN	NaN	6	6	6	17.5	17.5	17.5	52.062	0	24.143	22889000	16	13	Platelet glycoprotein 4	CD36
NaN	NaN	NaN	NaN	NaN	22.4217	NaN	NaN	NaN	NaN	NaN	NaN	NaN	NaN	NaN	NaN	NaN	NaN	22.6777	22.3525	NaN	NaN	NaN	NaN	21.3314	NaN	NaN	4	4	4	13.4	13.4	13.4	49.229	0	7.4887	51312000	19	41	Heterogeneous nuclear ribonucleoprotein H;Heterogeneous nuclear ribonucleoprotein H, N-terminally processed;Heterogeneous nuclear ribonucleoprotein H2;Heterogeneous nuclear ribonucleoprotein F;Heterogeneous nuclear ribonucleoprotein F, N-terminally processed	HNRNPH1;HNRNPH2;HNRNPF
NaN	NaN	NaN	NaN	NaN	NaN	NaN	NaN	NaN	NaN	NaN	NaN	NaN	NaN	NaN	NaN	NaN	NaN	NaN	NaN	NaN	NaN	NaN	NaN	NaN	NaN	NaN	1	1	1	2.8	2.8	2.8	59.221	0.0091603	3.0975	2243400	28	1	Vascular cell adhesion protein 1	VCAM1
NaN	NaN	NaN	NaN	NaN	NaN	NaN	NaN	NaN	NaN	NaN	24.3767	24.6354	NaN	25.8415	NaN	NaN	NaN	NaN	NaN	NaN	NaN	NaN	NaN	NaN	NaN	NaN	55	2	0	69.5	2.2	0	108.82	0	30.6	184620000	45	21		CP
24.5928	NaN	23.9048	24.0555	24.8428	23.9616	24.2788	24.3968	24.0823	NaN	23.9894	24.0627	24.3793	NaN	24.5648	24.0864	NaN	NaN	23.5921	23.6083	23.5703	22.7531	24.1992	23.0856	23.0387	NaN	23.3861	9	9	9	79.4	79.4	79.4	17.794	0	161.48	1210400000	9	185	Tetranectin	CLEC3B
NaN	NaN	NaN	NaN	NaN	21.6806	NaN	NaN	NaN	NaN	21.5815	NaN	NaN	22.7662	NaN	NaN	NaN	NaN	NaN	22.081	NaN	NaN	NaN	NaN	NaN	NaN	20.8841	2	2	2	15.3	15.3	15.3	18.224	0	4.5723	50248000	11	33	Annexin;Annexin A5	ANXA5
NaN	NaN	NaN	NaN	NaN	NaN	NaN	NaN	NaN	NaN	NaN	NaN	NaN	NaN	NaN	NaN	NaN	NaN	NaN	NaN	NaN	NaN	NaN	NaN	NaN	NaN	NaN	2	2	2	17.8	17.8	17.8	17.332	0.0047619	3.3643	1497200	7	3	Tetraspanin;CD82 antigen	CD82
NaN	NaN	NaN	NaN	NaN	NaN	NaN	NaN	NaN	NaN	NaN	NaN	NaN	NaN	NaN	NaN	NaN	NaN	NaN	NaN	NaN	NaN	NaN	NaN	NaN	NaN	NaN	2	2	2	13.2	13.2	13.2	22.389	0.0047771	3.3787	7230400	9	8	60S ribosomal protein L8	RPL8
NaN	NaN	NaN	NaN	NaN	NaN	NaN	NaN	NaN	NaN	NaN	NaN	NaN	NaN	NaN	NaN	NaN	NaN	NaN	NaN	NaN	NaN	NaN	NaN	NaN	NaN	NaN	2	2	2	9.6	9.6	9.6	35.666	0	4.6208	14260000	19	15	Serpin H1	SERPINH1
NaN	NaN	NaN	NaN	NaN	NaN	NaN	NaN	NaN	NaN	NaN	NaN	NaN	NaN	NaN	NaN	NaN	NaN	NaN	NaN	NaN	NaN	NaN	NaN	NaN	NaN	NaN	2	2	2	14.4	14.4	14.4	22.487	0	5.21	23156000	8	15	Calpain-1 catalytic subunit	CAPN1
NaN	NaN	NaN	NaN	NaN	NaN	NaN	NaN	NaN	23.5211	NaN	NaN	NaN	23.035	NaN	NaN	NaN	NaN	NaN	NaN	NaN	NaN	NaN	NaN	NaN	NaN	NaN	3	3	3	29.1	29.1	29.1	13.069	0	5.7531	43619000	10	31	40S ribosomal protein S3	RPS3
NaN	NaN	NaN	NaN	NaN	NaN	NaN	NaN	NaN	NaN	NaN	NaN	NaN	NaN	NaN	NaN	NaN	NaN	NaN	NaN	NaN	NaN	NaN	NaN	NaN	NaN	NaN	3	3	3	11	11	11	35.328	0	4.2556	7395100	14	9	Transaldolase	TALDO1
22.1533	NaN	22.6981	22.9582	22.9107	22.7177	22.3865	22.1749	NaN	NaN	22.0647	22.2982	22.4418	NaN	23.1134	22.4591	22.3489	NaN	NaN	NaN	NaN	NaN	22.7904	21.9558	22.2809	NaN	22.6145	26	9	9	39.8	17.6	17.6	83.267	0	323.31	679090000	39	116	Complement C2;Complement C2b fragment;Complement C2a fragment	C2
NaN	NaN	NaN	NaN	NaN	NaN	NaN	NaN	NaN	NaN	NaN	NaN	NaN	NaN	NaN	NaN	NaN	NaN	NaN	NaN	NaN	NaN	NaN	NaN	NaN	NaN	NaN	2	2	2	20	20	20	14.529	0	4.4004	10214000	5	13	60S ribosomal protein L18	RPL18
NaN	NaN	NaN	NaN	NaN	NaN	NaN	NaN	NaN	NaN	NaN	NaN	NaN	NaN	NaN	NaN	NaN	NaN	NaN	NaN	NaN	NaN	NaN	NaN	NaN	NaN	NaN	2	2	2	15.3	15.3	15.3	30.456	0.006192	3.2208	1363900	13	3	60S acidic ribosomal protein P0;60S acidic ribosomal protein P0-like	RPLP0;RPLP0P6
NaN	NaN	NaN	NaN	NaN	NaN	NaN	NaN	NaN	NaN	NaN	NaN	NaN	NaN	NaN	NaN	NaN	NaN	NaN	NaN	NaN	NaN	NaN	NaN	NaN	NaN	NaN	2	2	1	15.2	15.2	8.2	16.637	0.00491	3.7742	2519100	9	9	Poly(rC)-binding protein 2;Poly(rC)-binding protein 3	PCBP2;PCBP3
NaN	NaN	NaN	NaN	NaN	NaN	NaN	NaN	NaN	NaN	NaN	NaN	NaN	NaN	NaN	NaN	NaN	NaN	NaN	NaN	NaN	NaN	NaN	NaN	NaN	NaN	NaN	5	3	3	14	10.2	10.2	48.057	0	5.023	419630000	24	14	Keratin, type I cytoskeletal 18	KRT18
NaN	NaN	NaN	NaN	NaN	23.4684	NaN	NaN	23.7716	25.2456	23.4896	23.266	23.4018	24.7945	NaN	22.9334	NaN	24.2815	24.1697	23.5694	NaN	23.4716	NaN	23.5752	NaN	NaN	23.1008	7	7	7	52.4	52.4	52.4	16.29	0	20.288	338240000	10	111	Myosin light polypeptide 6	MYL6
NaN	NaN	NaN	NaN	NaN	NaN	NaN	NaN	NaN	NaN	NaN	NaN	NaN	NaN	NaN	NaN	NaN	NaN	NaN	NaN	NaN	NaN	NaN	NaN	NaN	NaN	NaN	1	1	1	32.1	32.1	32.1	6.2612	0.0047847	3.3892	110210000	2	5	Protein phosphatase 1 regulatory subunit 21	PPP1R21
NaN	NaN	NaN	NaN	NaN	NaN	NaN	NaN	NaN	NaN	NaN	NaN	NaN	NaN	NaN	NaN	NaN	NaN	NaN	NaN	NaN	NaN	NaN	NaN	NaN	NaN	NaN	2	2	2	11.4	11.4	11.4	19.288	0.0091185	3.0672	5536500	8	5	Actin-related protein 2/3 complex subunit 4	ARPC4-TTLL3;ARPC4
22.1626	NaN	NaN	NaN	22.2281	NaN	NaN	NaN	NaN	NaN	21.8618	NaN	NaN	NaN	NaN	NaN	NaN	NaN	NaN	NaN	NaN	NaN	NaN	NaN	NaN	NaN	NaN	7	7	7	21.7	21.7	21.7	63.463	0	34.952	73585000	25	45	Carboxylic ester hydrolase;Cholinesterase	BCHE
NaN	NaN	NaN	NaN	NaN	NaN	NaN	NaN	NaN	NaN	NaN	NaN	NaN	NaN	NaN	NaN	NaN	NaN	NaN	NaN	NaN	NaN	NaN	NaN	NaN	NaN	NaN	2	2	2	20.6	20.6	20.6	11.57	0	4.1889	9776100	6	7	Proteasome subunit alpha type;Proteasome subunit alpha type-6	PSMA6
NaN	NaN	NaN	NaN	21.3828	NaN	NaN	NaN	NaN	NaN	NaN	NaN	NaN	NaN	NaN	NaN	21.7474	NaN	NaN	NaN	NaN	NaN	NaN	NaN	NaN	NaN	NaN	6	6	6	17.6	17.6	17.6	55.113	0	18.308	135570000	25	35	Protein Z-dependent protease inhibitor	SERPINA10
NaN	NaN	NaN	NaN	NaN	NaN	NaN	NaN	NaN	NaN	NaN	NaN	NaN	NaN	NaN	21.9594	NaN	NaN	NaN	22.4629	NaN	NaN	NaN	NaN	NaN	NaN	NaN	4	4	4	23.2	23.2	23.2	36.097	0	26.624	31053000	21	22	Purine nucleoside phosphorylase	PNP
22.0522	NaN	22.3663	NaN	22.5684	NaN	NaN	NaN	NaN	NaN	NaN	NaN	NaN	NaN	22.0672	NaN	NaN	NaN	NaN	NaN	NaN	NaN	NaN	NaN	NaN	NaN	NaN	7	7	7	14.3	14.3	14.3	81.998	0	71.366	121280000	37	42	Hepatocyte growth factor-like protein;Hepatocyte growth factor-like protein alpha chain;Hepatocyte growth factor-like protein beta chain	MST1
NaN	NaN	NaN	NaN	NaN	NaN	NaN	NaN	NaN	NaN	NaN	NaN	NaN	NaN	NaN	NaN	NaN	NaN	NaN	NaN	NaN	NaN	NaN	NaN	NaN	NaN	NaN	2	2	2	5.1	5.1	5.1	51.539	0	4.8581	75256000	10	27	Corneodesmosin	CDSN
NaN	NaN	NaN	NaN	NaN	NaN	NaN	NaN	NaN	NaN	NaN	NaN	NaN	NaN	NaN	22.5297	NaN	NaN	NaN	22.6343	NaN	NaN	NaN	NaN	NaN	NaN	NaN	2	2	2	12	12	12	19.716	0	5.4984	50502000	6	18	CD44 antigen	CD44
NaN	NaN	NaN	NaN	NaN	NaN	NaN	NaN	NaN	NaN	NaN	NaN	NaN	NaN	NaN	NaN	NaN	NaN	NaN	NaN	NaN	NaN	NaN	NaN	NaN	NaN	NaN	3	3	3	11.7	11.7	11.7	57.643	0	21.654	23122000	17	8	Zyxin	ZYX
25.6202	NaN	25.3012	25.816	25.3023	25.0403	25.2252	23.5345	24.9639	NaN	23.6121	25.0655	24.5042	NaN	25.4682	24.1013	25.2997	21.6403	24.4269	24.3143	24.1802	23.1665	24.2755	24.1193	24.2002	NaN	24.1085	20	20	20	45.3	45.3	45.3	76.773	0	323.31	5629100000	41	431	Plasma kallikrein;Plasma kallikrein heavy chain;Plasma kallikrein light chain	KLKB1
NaN	NaN	NaN	NaN	NaN	NaN	NaN	NaN	NaN	NaN	NaN	NaN	NaN	NaN	NaN	NaN	NaN	NaN	NaN	NaN	NaN	NaN	NaN	NaN	NaN	NaN	NaN	3	3	3	21.9	21.9	21.9	17.668	0	3.9991	3880400	12	6	Ras-related protein Rab-11A;Ras-related protein Rab-11B	RAB11A;RAB11B
NaN	NaN	NaN	NaN	NaN	NaN	NaN	NaN	NaN	NaN	NaN	NaN	NaN	NaN	NaN	NaN	NaN	NaN	NaN	NaN	NaN	NaN	NaN	NaN	NaN	NaN	NaN	1	1	1	2.3	2.3	2.3	57.923	0.0048701	3.6403	6499900	32	13	4-aminobutyrate aminotransferase, mitochondrial	ABAT
NaN	NaN	NaN	NaN	NaN	NaN	NaN	NaN	NaN	NaN	NaN	NaN	NaN	NaN	NaN	NaN	NaN	NaN	NaN	NaN	NaN	NaN	NaN	NaN	NaN	NaN	NaN	1	1	1	2.3	2.3	2.3	85.203	0	6.0853	46683000	36	3	S phase cyclin A-associated protein in the endoplasmic reticulum	SCAPER
NaN	NaN	NaN	NaN	NaN	NaN	NaN	NaN	NaN	NaN	NaN	NaN	NaN	NaN	NaN	NaN	NaN	NaN	NaN	NaN	NaN	NaN	NaN	NaN	NaN	NaN	NaN	1	1	1	3.5	3.5	3.5	47.957	0	12.593	27077000	18	22	Cholesteryl ester transfer protein	CETP
NaN	NaN	NaN	NaN	NaN	NaN	NaN	NaN	NaN	NaN	NaN	NaN	NaN	NaN	NaN	NaN	NaN	NaN	NaN	NaN	NaN	NaN	NaN	NaN	NaN	NaN	NaN	1	1	1	24.4	24.4	24.4	13.909	0	9.3577	16220000	7	6	Superoxide dismutase [Cu-Zn]	SOD1
NaN	NaN	NaN	NaN	NaN	NaN	NaN	NaN	NaN	NaN	NaN	NaN	NaN	NaN	NaN	NaN	NaN	NaN	NaN	NaN	NaN	NaN	NaN	NaN	NaN	NaN	NaN	1	1	1	1.6	1.6	1.6	102.48	0.0076453	3.0992	893010	41	1	Sarcoplasmic/endoplasmic reticulum calcium ATPase 3;Sarcoplasmic/endoplasmic reticulum calcium ATPase 2	ATP2A2;ATP2A3
NaN	NaN	NaN	NaN	NaN	NaN	NaN	NaN	NaN	NaN	NaN	NaN	NaN	NaN	NaN	NaN	NaN	NaN	NaN	NaN	NaN	NaN	NaN	NaN	NaN	NaN	NaN	5	5	5	24.1	24.1	24.1	37.487	0	26.602	34897000	20	26	Sex hormone-binding globulin	SHBG
NaN	NaN	NaN	NaN	NaN	NaN	NaN	NaN	NaN	NaN	NaN	NaN	NaN	NaN	NaN	NaN	NaN	NaN	NaN	NaN	NaN	NaN	NaN	NaN	NaN	NaN	NaN	2	2	2	24	24	24	16.019	0.0048232	3.5424	7611800	8	10	Eukaryotic translation initiation factor 5A;Eukaryotic translation initiation factor 5A-1;Eukaryotic translation initiation factor 5A-2;Eukaryotic translation initiation factor 5A-1-like	EIF5A;EIF5A2;EIF5AL1
NaN	NaN	NaN	NaN	NaN	24.2583	NaN	NaN	NaN	NaN	NaN	24.0819	23.4681	24.159	23.0829	23.9019	23.8754	23.7299	23.7222	23.5379	23.1697	NaN	22.8575	NaN	NaN	NaN	NaN	22	1	1	79.8	4.8	4.8	38.975	0	115.08	306900000	20	78	Actin, cytoplasmic 2;Actin, cytoplasmic 2, N-terminally processed	ACTG1
NaN	NaN	NaN	NaN	NaN	NaN	NaN	NaN	NaN	NaN	NaN	NaN	NaN	NaN	NaN	NaN	NaN	NaN	NaN	NaN	NaN	NaN	NaN	NaN	NaN	NaN	NaN	2	2	2	9.1	9.1	9.1	30.975	0	5.226	28384000	8	11	Cysteine-rich secretory protein 3	CRISP3
NaN	NaN	NaN	NaN	NaN	NaN	NaN	NaN	NaN	NaN	NaN	NaN	NaN	NaN	NaN	NaN	NaN	NaN	NaN	NaN	NaN	NaN	NaN	NaN	NaN	NaN	NaN	2	2	2	24	24	24	14.814	0	4.0565	13464000	5	12	Rho GDP-dissociation inhibitor 1	ARHGDIA
NaN	NaN	NaN	NaN	NaN	NaN	NaN	NaN	NaN	NaN	NaN	NaN	NaN	NaN	NaN	NaN	NaN	NaN	NaN	NaN	NaN	NaN	NaN	NaN	NaN	NaN	NaN	4	4	4	36.1	36.1	36.1	17.791	0	7.0829	8395200	10	10	Gasdermin-A	GSDMA
NaN	NaN	NaN	NaN	NaN	22.6933	22.6749	NaN	NaN	23.6801	NaN	NaN	NaN	23.2398	NaN	NaN	NaN	23.2723	NaN	22.5302	NaN	NaN	NaN	NaN	NaN	22.595	NaN	4	4	2	28.2	28.2	11.9	20.457	0	18.472	99556000	10	58	Myosin regulatory light chain 12A;Myosin regulatory light chain 12B	MYL12A;MYL12B
NaN	NaN	NaN	NaN	NaN	NaN	NaN	NaN	NaN	NaN	NaN	NaN	NaN	NaN	NaN	NaN	NaN	NaN	NaN	NaN	NaN	NaN	NaN	NaN	NaN	NaN	NaN	2	2	2	51.1	51.1	51.1	5.0827	0.0048077	3.5273	15114000	3	14	60S ribosomal protein L22	RPL22
NaN	25.0354	NaN	NaN	NaN	26.5146	26.3657	25.8937	27.4895	28.0313	25.5082	26.6747	26.1438	27.0772	25.7768	24.4663	24.7925	26.8191	27.013	26.2166	25.7065	26.0848	25.3442	25.3671	25.6404	27.5183	25.8044	4	4	2	41.7	41.7	29.5	14.914	0	14.065	2487700000	4	111	Histone H3;Histone H3.3;Histone H3.2;Histone H3.1t;Histone H3.1;Histone H3.3C	H3F3B;H3F3A;HIST2H3A;HIST3H3;HIST1H3A;H3F3C
NaN	NaN	NaN	NaN	NaN	21.9662	NaN	NaN	22.1962	NaN	NaN	22.2886	NaN	NaN	NaN	22.2367	22.245	NaN	NaN	21.4541	NaN	NaN	21.9687	NaN	NaN	NaN	NaN	5	5	5	24.6	24.6	24.6	43.357	0	13.009	60300000	17	37	Calreticulin	CALR
NaN	NaN	NaN	NaN	NaN	NaN	NaN	NaN	NaN	NaN	NaN	NaN	NaN	NaN	NaN	NaN	NaN	NaN	NaN	NaN	NaN	NaN	NaN	NaN	NaN	NaN	NaN	1	1	1	9.4	9.4	9.4	14.92	0.0048622	3.6403	4368100	7	5	Microtubule-associated protein RP/EB family member 2	MAPRE2
NaN	NaN	NaN	NaN	NaN	NaN	NaN	NaN	NaN	NaN	NaN	NaN	NaN	NaN	NaN	NaN	NaN	NaN	NaN	NaN	NaN	NaN	NaN	NaN	NaN	NaN	NaN	10	2	2	45.3	6.1	6.1	20.186	0	6.0648	114440000	13	18		KRT19
25.6035	24.5982	24.6326	26.7837	24.199	NaN	24.9267	NaN	NaN	NaN	NaN	NaN	NaN	NaN	NaN	NaN	NaN	NaN	NaN	24.8837	25.155	24.6738	NaN	25.698	25.4608	NaN	NaN	5	5	4	29.8	29.8	24.7	20.049	0	143.21	2852500000	6	118	Apolipoprotein C-II;Proapolipoprotein C-II	APOC4-APOC2;APOC2
25.5731	24.1703	25.7913	25.604	NaN	NaN	24.1079	24.8851	NaN	NaN	NaN	NaN	NaN	22.284	NaN	22.1976	NaN	23.5567	23.7774	24.3834	24.6827	24.5576	24.5993	26.0769	25.0842	NaN	24.0391	4	4	4	28.6	28.6	28.6	8.647	0	60.502	2516000000	3	133	Apolipoprotein C-I;Truncated apolipoprotein C-I	APOC1
NaN	NaN	NaN	NaN	NaN	NaN	NaN	NaN	NaN	NaN	NaN	NaN	NaN	NaN	NaN	NaN	NaN	NaN	NaN	NaN	NaN	NaN	NaN	NaN	NaN	NaN	NaN	7	1	1	78.2	14.9	14.9	11.155	0	58.867	92983000	5	16		C3
NaN	NaN	NaN	NaN	NaN	NaN	NaN	NaN	NaN	22.8897	NaN	NaN	NaN	NaN	NaN	22.4961	NaN	NaN	NaN	NaN	NaN	NaN	NaN	NaN	NaN	NaN	NaN	7	7	7	34	34	34	36.071	0	38.467	47764000	16	38	PDZ and LIM domain protein 1	PDLIM1
NaN	NaN	NaN	NaN	NaN	NaN	NaN	NaN	22.8007	23.8856	NaN	NaN	NaN	NaN	NaN	NaN	NaN	22.783	22.8126	NaN	NaN	NaN	NaN	NaN	NaN	NaN	NaN	5	5	5	32.4	32.4	32.4	26.922	0	17.021	70449000	15	47	Chloride intracellular channel protein 1	CLIC1
NaN	NaN	NaN	NaN	21.4195	NaN	NaN	NaN	NaN	NaN	NaN	NaN	NaN	NaN	21.6037	NaN	NaN	NaN	NaN	NaN	NaN	NaN	NaN	NaN	NaN	NaN	NaN	4	4	4	7.6	7.6	7.6	82.577	0	28.574	73967000	45	15	Sulfhydryl oxidase 1	QSOX1
NaN	NaN	NaN	NaN	NaN	NaN	NaN	NaN	NaN	NaN	NaN	NaN	NaN	21.8036	NaN	NaN	NaN	22.3269	NaN	NaN	NaN	NaN	NaN	NaN	NaN	NaN	NaN	3	3	3	16.1	16.1	16.1	27.887	0	4.8552	8304500	14	9	Proteasome subunit alpha type-7;Proteasome subunit alpha type-7-like	PSMA7;PSMA8
NaN	NaN	NaN	NaN	NaN	21.4952	NaN	NaN	NaN	23.1192	NaN	NaN	NaN	22.0353	NaN	NaN	NaN	NaN	NaN	NaN	NaN	NaN	NaN	NaN	NaN	NaN	NaN	23	7	7	34.9	15.6	15.6	104.85	0	51.914	73501000	55	29	Alpha-actinin-4	ACTN4
26.6688	24.7996	25.1442	26.6422	25.8368	21.0976	25.6058	25.9034	27.2484	22.4676	27.4753	26.8625	25.9718	24.9579	26.543	27.5266	25.9902	27.0307	27.4744	26.4066	27.3758	27.6555	27.248	25.9162	27.4116	NaN	27.6449	16	16	16	54.2	54.2	54.2	38.087	0	323.31	16782000000	18	660	CD5 antigen-like	CD5L
23.8833	24.7888	24.0672	NaN	23.8099	25.4886	25.7803	25.396	26.0751	27.606	24.9562	25.7026	25.779	26.4624	25.0861	25.2517	25.3673	26.1503	25.7458	25.0569	26.2787	25.2348	25.1925	25.2175	25.0195	27.2332	25.5788	4	4	2	20.5	20.5	6	18.804	0	32.371	1650700000	8	153	Histone H2B;Histone H2B type 1-L;Histone H2B type 1-M;Histone H2B type 1-N;Histone H2B type 1-H;Histone H2B type 2-F;Histone H2B type 1-C/E/F/G/I;Histone H2B type 1-D;Histone H2B type F-S;Histone H2B type 1-K	HIST1H2BN;HIST1H2BL;HIST1H2BM;HIST1H2BH;HIST2H2BF;HIST1H2BC;HIST1H2BD;H2BFS;HIST1H2BK
NaN	23.51	NaN	NaN	NaN	NaN	NaN	NaN	23.6202	NaN	NaN	NaN	NaN	23.1432	NaN	NaN	NaN	22.6086	21.1707	NaN	NaN	NaN	NaN	21.998	21.8104	NaN	NaN	6	6	6	46.3	46.3	46.3	21.007	0	14.136	104320000	13	51	Gamma-glutamylcyclotransferase	GGCT
NaN	22.4835	NaN	NaN	NaN	NaN	NaN	NaN	NaN	NaN	NaN	NaN	NaN	22.5	NaN	NaN	NaN	NaN	NaN	NaN	NaN	NaN	NaN	NaN	NaN	NaN	NaN	5	5	5	9.3	9.3	9.3	80.355	0	8.3695	13549000	36	12	Arachidonate 12-lipoxygenase, 12R-type	ALOX12B
24.8756	27.6651	24.6752	23.0593	24.4543	26.1544	24.0611	28.0821	23.8391	25.9727	29.1509	24.7725	26.9157	27.8507	28.1478	25.6884	25.3227	25.3126	26.2075	27.5644	25.7449	28.3101	24.7591	24.6297	24.8837	NaN	25.2788	11	11	11	50.2	50.2	50.2	32.903	0	323.31	12328000000	15	516	Ficolin-3	FCN3
24.0773	NaN	23.7635	23.3821	24.1914	23.3846	22.9612	23.4289	23.2149	NaN	23.1945	23.5198	23.7439	NaN	24.5075	23.4858	23.2538	22.7609	22.6602	23.0044	23.2083	23.7758	23.1524	22.2373	23.0813	NaN	23.1273	15	15	15	15	15	15	158.54	0	323.31	1117800000	61	268	Attractin	ATRN
24.8997	23.6834	25.2458	25.8657	25.1311	23.4068	23.944	23.3701	24.9629	NaN	23.6525	23.5765	23.0501	NaN	24.7983	24.8315	22.6147	23.269	24.3804	24.1104	25.4663	23.7668	24.2122	24.5685	23.2683	NaN	24.4068	8	8	8	46.3	46.3	46.3	21.253	0	323.31	3339300000	10	188	Apolipoprotein M	APOM
NaN	NaN	NaN	NaN	NaN	NaN	NaN	NaN	22.4881	22.7168	21.882	22.8444	21.7041	22.9881	21.9296	22.2591	22.2335	22.2244	NaN	22.174	NaN	NaN	21.9292	NaN	NaN	NaN	21.9046	5	5	5	18.4	18.4	18.4	47.173	0	35.471	143930000	18	75	Serum deprivation-response protein	SDPR
NaN	NaN	NaN	NaN	NaN	23.9165	23.555	NaN	24.0367	25.526	23.5064	23.9627	23.8589	24.3843	23.4832	23.7776	NaN	23.9954	24.0545	23.9299	NaN	23.5799	NaN	22.5606	NaN	NaN	22.8276	11	10	10	44.9	41.3	41.3	36.688	0	35.322	345680000	18	99	L-lactate dehydrogenase A chain	LDHA
28.6669	21.4059	28.9988	29.6743	28.389	28.3878	27.5287	28.0095	27.5464	NaN	27.8709	27.2314	27.7221	19.0837	28.6155	27.989	28.2792	26.2601	27.2238	27.4864	27.2194	27.1513	28.0081	27.3679	27.7652	NaN	28.263	60	60	3	72.3	72.3	5	122.2	0	323.31	163350000000	46	2646	Ceruloplasmin	CP
23.3745	NaN	22.9755	22.4278	NaN	24.5861	23.5637	23.9788	24.5075	24.3275	24.5142	24.6434	24.0878	24.1794	23.4315	24.6929	24.3955	24.2026	24.1578	23.9173	24.2914	22.9579	23.5573	23.781	23.2614	24.9121	23.8038	17	17	17	31.8	31.8	31.8	83.267	0	94.059	1078900000	34	305	Coagulation factor XIII A chain	F13A1
NaN	NaN	NaN	NaN	NaN	NaN	NaN	NaN	NaN	NaN	NaN	NaN	NaN	NaN	NaN	NaN	NaN	NaN	NaN	NaN	NaN	NaN	NaN	NaN	NaN	NaN	NaN	1	1	1	3.3	3.3	3.3	47.517	0	5.2933	16188000	26	16	Aspartate aminotransferase, mitochondrial	GOT2
NaN	23.0445	NaN	NaN	NaN	23.8827	24.0109	22.8368	24.1831	25.6063	NaN	23.499	23.0466	24.5357	22.938	23.5437	23.4386	24.1113	23.9828	24.0423	NaN	23.3641	22.7373	23.4774	22.8172	23.8694	23.0307	12	12	12	42.7	42.7	42.7	44.614	0	91.311	476240000	25	170	Phosphoglycerate kinase 1	PGK1
27.3763	22.1181	27.3679	28.1909	27.19	26.4248	26.8636	26.2283	26.7863	20.4367	25.8618	26.4107	26.3757	21.2745	27.2525	26.1466	26.8651	24.9517	26.1407	25.7727	25.8018	25.5919	26.7087	25.6326	26.0179	NaN	26.0068	31	31	31	53.5	53.5	53.5	70.036	0	323.31	66846000000	31	1997	Prothrombin;Activation peptide fragment 1;Activation peptide fragment 2;Thrombin light chain;Thrombin heavy chain	F2
30.8769	24.6597	30.8996	29.9344	31.0534	30.6767	32.5401	31.4343	30.8974	24.0054	30.6109	31.3891	31.5155	27.6865	31.5103	31.524	30.4402	30.5272	30.4259	30.2718	30.808	31.432	32.614	30.6719	31.0334	24.032	32.2101	30	30	14	65.8	65.8	42.6	45.205	0	323.31	720890000000	20	2706	Haptoglobin;Haptoglobin alpha chain;Haptoglobin beta chain	HP
26.248	NaN	26.1271	26.3139	27.1308	26.4187	25.8138	25.2333	26.5231	NaN	25.8456	25.3548	26.4415	24.1501	26.4029	27.2885	26.7757	25.9629	25.7971	26.5787	26.4635	26.9563	25.7825	26.4975	26.1879	NaN	26.3998	23	7	7	67.2	37.6	37.6	39.029	0	323.31	13063000000	20	411	Haptoglobin-related protein	HPR
22.4955	NaN	NaN	NaN	23.1178	22.166	22.7086	NaN	NaN	NaN	NaN	NaN	NaN	NaN	22.6399	21.908	NaN	NaN	NaN	NaN	NaN	NaN	22.1412	NaN	NaN	NaN	NaN	11	11	11	37.7	37.7	37.7	51.778	0	90.502	398280000	19	66	Coagulation factor IX;Coagulation factor IXa light chain;Coagulation factor IXa heavy chain	F9
23.1749	NaN	23.8037	23.8876	23.2283	23.3754	22.995	NaN	22.7384	NaN	NaN	NaN	NaN	NaN	23.0246	22.3635	22.6198	NaN	NaN	NaN	NaN	NaN	NaN	NaN	NaN	NaN	NaN	9	9	9	20.7	20.7	20.7	54.731	0	85.155	675420000	24	89	Coagulation factor X;Factor X light chain;Factor X heavy chain;Activated factor Xa heavy chain	F10
28.339	NaN	28.3264	28.7618	28.2187	27.6567	27.9481	27.5618	27.8258	NaN	27.0882	27.3477	27.7681	NaN	28.1434	27.2027	28.0368	26.0766	27.3688	27.0125	27.0853	26.5302	27.9771	26.6088	27.2305	NaN	27.0136	54	54	54	70.2	70.2	70.2	90.568	0	323.31	97581000000	43	2422	Plasminogen;Plasmin heavy chain A;Activation peptide;Angiostatin;Plasmin heavy chain A, short form;Plasmin light chain B	PLG
21.6804	NaN	NaN	23.8475	23.6251	NaN	NaN	NaN	NaN	NaN	NaN	NaN	NaN	NaN	22.1004	22.4243	NaN	NaN	NaN	NaN	NaN	NaN	NaN	NaN	NaN	NaN	NaN	6	6	6	33.7	33.7	33.7	28.87	0	34.055	504820000	14	43	Carbonic anhydrase 1	CA1
27.8335	NaN	27.7672	27.8541	27.2261	27.3029	26.6217	26.4885	26.6227	NaN	26.1042	26.4252	26.4913	NaN	27.4322	26.8602	27.2428	25.1405	26.2283	26.1464	25.9644	25.299	26.7116	25.8694	26.0525	NaN	26.1006	29	29	25	52.8	52.8	48.9	52.602	0	323.31	56301000000	27	1560	Antithrombin-III	SERPINC1
30.3264	25.0886	31.3837	31.2497	30.3697	30.2426	29.7699	29.4169	29.7352	24.9499	29.8118	29.4128	29.8067	25.3536	30.9053	30.9045	30.2953	28.556	29.128	29.3654	30.1878	29.3698	30.3576	29.3814	29.3208	NaN	29.9414	39	39	3	69.4	69.4	6.2	46.736	0	323.31	533360000000	23	3083	Alpha-1-antitrypsin;Short peptide from AAT	SERPINA1
27.6437	21.6587	28.0496	28.0959	27.5907	27.5282	27.2852	26.9455	26.879	20.6162	26.391	26.9015	27.3624	19.4036	28.1337	27.9683	27.5578	25.7403	26.4377	26.6893	27.3972	25.9617	27.2816	26.3555	26.6351	NaN	27.2472	25	25	12	58.9	58.9	22.5	47.65	0	323.31	53757000000	20	1284	Alpha-1-antichymotrypsin;Alpha-1-antichymotrypsin His-Pro-less	SERPINA3
30.0213	23.7948	31.151	29.974	30.0329	30.579	29.1004	30.6094	30.062	23.9409	31.2049	30.1966	30.6343	27.3061	30.6545	30.4709	29.8436	30.7519	30.4087	30.0282	30.4459	30.3545	30.4078	30.4633	30.5689	23.5571	30.3941	93	93	81	68.9	68.9	61.7	163.29	0	323.31	1072300000000	69	8378	Alpha-2-macroglobulin	A2M
29.515	23.1303	29.9342	29.8442	29.712	29.4237	29.222	29.6036	28.5293	21.5132	29.0267	29.0262	29.2714	23.8519	29.6894	29.2248	29.3886	28.4374	28.3465	28.8765	28.7523	28.4002	29.1031	28.8688	29.1162	NaN	29.1952	135	135	110	83.6	83.6	70.9	187.15	0	323.31	764680000000	95	8998	Complement C3;Complement C3 beta chain;C3-beta-c;Complement C3 alpha chain;C3a anaphylatoxin;Acylation stimulating protein;Complement C3b alpha chain;Complement C3c alpha chain fragment 1;Complement C3dg fragment;Complement C3g fragment;Complement C3d fragment;Complement C3f fragment;Complement C3c alpha chain fragment 2	C3
NaN	25.998	NaN	NaN	24.3684	23.3062	23.5927	NaN	24.5274	NaN	24.639	23.9626	24.9207	24.5689	NaN	NaN	23.5094	24.8065	23.6547	24.043	25.575	23.7972	NaN	24.951	24.8746	26.3785	24.1217	4	4	4	66.3	66.3	66.3	11.006	0	34.612	649560000	7	108	Cystatin-A;Cystatin-A, N-terminally processed	CSTA
27.7	NaN	27.9051	28.476	27.7057	27.606	27.5477	27.2102	27.1946	NaN	26.3697	27.3307	27.1137	24.0497	27.7174	27.146	27.5221	26.4113	26.8037	26.7596	26.6454	26.3101	27.0659	26.4667	26.9272	NaN	26.7844	23	23	23	33.5	33.5	33.5	71.957	0	323.31	46399000000	35	1276	Kininogen-1;Kininogen-1 heavy chain;T-kinin;Bradykinin;Lysyl-bradykinin;Kininogen-1 light chain;Low molecular weight growth-promoting factor	KNG1
25.8986	24.3496	25.7914	26.3116	25.5782	24.4659	25.9012	25.9684	27.4659	NaN	27.5704	26.9547	26.696	24.7173	26.3912	26.8523	26.3111	26.8046	27.5794	26.4189	27.5445	27.0152	26.7817	26.2701	27.5375	NaN	27.0318	8	8	8	64.2	64.2	64.2	18.098	0	292.54	15881000000	8	477	Immunoglobulin J chain	IGJ;JCHAIN
25.8047	NaN	26.3369	23.5057	26.3579	NaN	NaN	NaN	NaN	NaN	25.4295	NaN	NaN	NaN	25.1393	25.2797	NaN	NaN	NaN	NaN	NaN	NaN	24.6389	24.7883	26.0255	NaN	26.1169	2	2	2	34.2	34.2	34.2	12.848	0	152.3	1855100000	4	89	Ig kappa chain V-I region AU;Ig kappa chain V-I region AG
NaN	NaN	26.0618	25.1837	25.1092	NaN	24.5239	25.3302	NaN	NaN	25.6464	NaN	25.2378	NaN	25.8992	25.9066	NaN	25.3162	25.3781	25.5941	25.5042	24.4039	25.3872	NaN	25.1243	NaN	24.9836	3	3	2	23.9	23.9	13.7	12.778	0	75.907	2207300000	4	145	Ig kappa chain V-I region Gal
NaN	NaN	NaN	NaN	NaN	NaN	NaN	NaN	NaN	NaN	NaN	NaN	NaN	NaN	NaN	NaN	NaN	NaN	NaN	NaN	NaN	NaN	NaN	NaN	NaN	NaN	NaN	1	1	1	13.7	13.7	13.7	12.73	0	10.503	50171000	4	21	Ig kappa chain V-I region HK101
25.672	NaN	NaN	25.6296	28.4994	25.4401	26.1526	26.2543	NaN	NaN	26.6554	NaN	NaN	NaN	26.1744	26.2362	NaN	NaN	26.8011	25.8042	NaN	NaN	NaN	NaN	NaN	NaN	26.5593	2	2	2	24.8	24.8	24.8	12.781	0	117.97	2948400000	4	63	Ig kappa chain V-I region HK102	IGKV1-5
27.1947	NaN	27.6911	28.8433	28.4379	26.9583	27.3022	27.6617	26.2724	NaN	28.4622	27.3244	27.8753	24.7122	28.0688	29.1068	26.1774	26.6123	27.7055	27.5542	25.5312	27.7347	27.5746	27.167	28.1404	NaN	28.0786	4	4	2	46.6	46.6	26.7	12.557	0	323.31	16582000000	5	217	Ig kappa chain V-III region B6
28.2872	NaN	29.5583	29.09	NaN	NaN	27.3885	26.6357	27.1471	NaN	28.3785	NaN	NaN	NaN	28.4575	28.0342	26.1455	NaN	28.3218	27.0747	NaN	27.1073	27.5943	27.2179	27.4025	NaN	27.2982	2	2	1	26.1	26.1	7.8	12.496	0	98.307	20960000000	3	96	Ig kappa chain V-III region POM	IGKV3OR2-268;IGKV3-7;IGKV3D-7
NaN	NaN	NaN	NaN	NaN	NaN	NaN	NaN	NaN	NaN	NaN	NaN	NaN	NaN	NaN	NaN	NaN	NaN	NaN	NaN	NaN	NaN	NaN	NaN	NaN	NaN	NaN	2	1	1	38.5	24.8	24.8	12.201	0	35.267	183470000	2	29	Ig lambda chain V-I region VOR
24.6918	NaN	25.5302	NaN	26.7831	NaN	NaN	24.3667	24.747	NaN	25.5042	25.2721	25.9009	NaN	25.6267	26.1195	NaN	25.0512	25.8698	25.13	NaN	25.949	24.956	24.5954	25.2175	NaN	25.6188	3	3	2	49.6	49.6	35.9	12.283	0	67.725	2248800000	4	117	Ig lambda chain V-I region HA
25.0069	NaN	NaN	NaN	25.7101	NaN	NaN	NaN	NaN	NaN	26.0203	24.6327	25.9627	NaN	25.6688	26.5346	NaN	25.317	NaN	25.3376	NaN	25.5757	24.7777	24.8207	25.2413	NaN	25.1914	2	2	2	31.6	31.6	31.6	12.249	0	42.633	1620000000	3	82	Ig lambda chain V-I region NEW
NaN	NaN	NaN	24.7316	25.8407	NaN	NaN	23.9109	NaN	NaN	24.0918	23.2954	23.9271	NaN	24.7063	23.9164	NaN	23.9043	NaN	23.2373	NaN	24.6543	23.797	23.9802	NaN	NaN	24.2877	2	2	2	39	39	39	12.301	0	202.08	863810000	2	85	Ig lambda chain V-I region NEWM
NaN	NaN	NaN	NaN	NaN	NaN	NaN	NaN	NaN	NaN	NaN	NaN	NaN	NaN	NaN	NaN	NaN	NaN	NaN	NaN	NaN	NaN	NaN	NaN	NaN	NaN	NaN	1	1	1	13.3	13.3	13.3	12.597	0	58.483	668450000	1	69	Ig lambda chain V-II region TOG
NaN	NaN	NaN	NaN	NaN	NaN	NaN	NaN	NaN	NaN	NaN	NaN	NaN	NaN	NaN	NaN	NaN	NaN	NaN	NaN	NaN	NaN	NaN	NaN	NaN	NaN	NaN	2	2	2	37	37	37	12.644	0	5.1985	74792000	3	13	Ig lambda chain V-II region BOH
NaN	NaN	NaN	NaN	NaN	NaN	NaN	NaN	NaN	NaN	NaN	NaN	NaN	NaN	NaN	NaN	NaN	NaN	NaN	NaN	NaN	NaN	NaN	NaN	NaN	NaN	NaN	2	2	2	34.8	34.8	34.8	12.042	0	13.692	46092000	4	3	Ig lambda chain V-III region SH
NaN	NaN	NaN	NaN	NaN	NaN	NaN	NaN	NaN	NaN	NaN	NaN	NaN	NaN	NaN	NaN	NaN	NaN	NaN	NaN	NaN	NaN	NaN	NaN	NaN	NaN	NaN	1	1	1	19.1	19.1	19.1	12.296	0	18.69	69340000	2	5	Ig lambda chain V-IV region Bau
NaN	NaN	NaN	NaN	26.3762	NaN	NaN	NaN	NaN	NaN	23.4826	NaN	NaN	NaN	NaN	NaN	NaN	NaN	NaN	NaN	NaN	NaN	NaN	NaN	NaN	NaN	NaN	3	2	1	36.6	27.7	17.9	12.011	0	35.225	337310000	3	25	Ig lambda chain V-IV region Hil
NaN	NaN	NaN	NaN	NaN	NaN	NaN	NaN	NaN	NaN	NaN	NaN	NaN	NaN	NaN	NaN	NaN	NaN	NaN	NaN	NaN	NaN	NaN	NaN	NaN	NaN	NaN	3	2	2	32.7	23	23	12.165	0	6.9916	231980000	3	13	Ig lambda chain V-IV region Kern
NaN	NaN	NaN	NaN	NaN	NaN	NaN	NaN	NaN	NaN	NaN	NaN	NaN	NaN	NaN	NaN	NaN	NaN	NaN	NaN	NaN	NaN	NaN	NaN	NaN	NaN	NaN	1	1	1	17.1	17.1	17.1	12.566	0	47.652	186020000	2	30	Ig lambda chain V-VI region AR
25.7499	NaN	27.3762	27.3889	27.3457	24.811	NaN	NaN	NaN	NaN	26.4854	NaN	NaN	NaN	26.4694	NaN	25.2495	NaN	26.1439	NaN	NaN	25.9135	25.5385	25.2489	NaN	NaN	25.5874	4	4	1	54.7	54.7	11.1	12.659	0	270.19	4063100000	7	135	Ig heavy chain V-I region EU
NaN	NaN	NaN	NaN	24.6915	NaN	NaN	NaN	NaN	NaN	24.1373	NaN	NaN	NaN	22.9354	NaN	NaN	NaN	NaN	NaN	NaN	NaN	NaN	NaN	NaN	NaN	NaN	3	2	2	43.6	34.2	34.2	12.933	0	54.215	211620000	6	52	Ig heavy chain V-I region HG3
NaN	NaN	NaN	NaN	NaN	NaN	NaN	NaN	NaN	NaN	NaN	NaN	NaN	NaN	NaN	NaN	NaN	NaN	NaN	NaN	NaN	NaN	NaN	NaN	NaN	NaN	NaN	4	1	1	41	18.8	18.8	12.582	0	7.94	8309600	6	3	Ig heavy chain V-III region 23	IGHV3-23
NaN	NaN	NaN	NaN	NaN	NaN	NaN	NaN	NaN	NaN	NaN	NaN	NaN	NaN	NaN	NaN	NaN	NaN	NaN	NaN	NaN	NaN	NaN	NaN	NaN	NaN	NaN	3	2	2	35.3	25.9	25.9	12.506	0	23.791	293620000	4	22	Ig heavy chain V-III region BRO
26.6509	NaN	26.9916	27.3748	27.6599	NaN	25.8047	NaN	NaN	NaN	26.2765	26.1567	NaN	NaN	26.5756	26.4993	25.8348	NaN	26.1	NaN	NaN	26.2353	26.7287	NaN	NaN	NaN	26.7842	5	4	0	51.3	51.3	0	12.947	0	117.07	4667500000	7	110	Ig heavy chain V-III region CAM
25.7196	NaN	NaN	NaN	26.7828	24.014	26.0959	NaN	25.0717	NaN	26.9051	26.5377	26.7965	NaN	25.8194	26.1742	25.4866	24.9789	26.1272	25.5161	25.7214	26.2842	25.6143	25.5435	26.1588	NaN	26.727	4	3	2	32.5	23.1	13.7	12.943	0	57.739	5039500000	5	156	Ig heavy chain V-III region JON
NaN	NaN	NaN	24.335	25.6231	24.4539	25.0931	25.7671	NaN	NaN	26.0471	25.3199	25.0769	NaN	25.0299	NaN	NaN	NaN	NaN	25.0331	NaN	24.3851	25.9824	25.2201	24.9323	NaN	25.39	3	2	2	34.7	25.4	25.4	13.017	0	149.78	1853900000	6	109	Ig heavy chain V-III region DOB
NaN	NaN	NaN	NaN	NaN	NaN	NaN	NaN	NaN	NaN	NaN	NaN	NaN	NaN	NaN	NaN	NaN	NaN	NaN	NaN	NaN	NaN	NaN	NaN	NaN	NaN	NaN	2	2	2	31.9	31.9	31.9	13.231	0	97.939	99681000	3	33	Ig heavy chain V-II region MCE
NaN	NaN	NaN	NaN	NaN	NaN	NaN	NaN	NaN	NaN	NaN	NaN	NaN	NaN	NaN	NaN	NaN	NaN	NaN	NaN	NaN	NaN	NaN	NaN	NaN	NaN	NaN	6	6	6	11.3	11.3	11.3	83.283	0	49.29	37166000	40	17	Polymeric immunoglobulin receptor;Secretory component	PIGR
32.4701	28.0408	32.7513	32.4979	32.2964	31.9266	32.7914	32.5781	31.5222	28.6906	33.073	32.4116	33.5139	29.0362	32.8151	33.2107	31.2564	32.0214	32.6588	32.6055	32.9253	32.5037	32.4107	32.2578	32.9614	27.8014	33.0269	14	14	14	90.7	90.7	90.7	11.765	0	323.31	591130000000	5	2439	Ig kappa chain C region	IGKC
29.0358	27.3871	28.0067	28.8657	28.4409	25.4525	27.8281	29.0333	29.5531	27.0498	29.9435	29.1411	28.5635	27.789	28.8255	29.8833	28.0828	29.7083	30.066	28.9425	30.1331	30.3203	29.6634	28.7411	30.4762	27.3752	30.2858	31	31	31	69.3	69.3	69.3	49.439	0	323.31	179350000000	25	2110	Ig mu chain C region	IGHM
30.7325	25.6825	31.3692	29.942	29.5015	29.1275	30.192	29.0642	30.5098	25.9824	31.4269	30.3661	30.7055	26.868	30.8605	30.2097	30.0346	29.8882	30.7549	29.9747	29.7194	30.0036	30.532	30.6167	30.7348	25.772	30.3929	19	19	7	64	64	27.8	37.654	0	323.31	331630000000	15	1503	Ig alpha-1 chain C region	IGHA1
NaN	NaN	NaN	NaN	NaN	NaN	NaN	NaN	NaN	NaN	27.1969	NaN	25.748	NaN	NaN	NaN	NaN	NaN	NaN	NaN	NaN	24.0988	NaN	NaN	NaN	NaN	25.3108	15	5	5	64.4	20.9	20.9	36.591	0	168.61	913900000	15	78	Ig alpha-2 chain C region	IGHA2
NaN	NaN	NaN	NaN	NaN	NaN	NaN	NaN	NaN	NaN	NaN	NaN	NaN	NaN	NaN	NaN	NaN	NaN	NaN	NaN	NaN	NaN	NaN	NaN	NaN	NaN	NaN	9	2	2	56.5	17	17	16.055	0	16.843	50770000	11	15	Hemoglobin subunit delta	HBD
NaN	25.5293	NaN	NaN	NaN	NaN	NaN	NaN	27.6012	NaN	21.4681	22.9871	NaN	NaN	21.3429	NaN	NaN	25.7384	24.9419	22.7995	22.9203	NaN	NaN	21.7583	NaN	NaN	NaN	35	35	32	38.7	38.7	36.7	138.91	0	229.67	811840000	70	169	Collagen alpha-1(I) chain	COL1A1
NaN	NaN	NaN	NaN	NaN	NaN	NaN	NaN	NaN	NaN	NaN	NaN	NaN	NaN	NaN	NaN	NaN	NaN	NaN	NaN	NaN	NaN	NaN	NaN	NaN	NaN	NaN	3	3	3	2.6	2.6	2.6	138.56	0	8.7745	13778000	65	5	Collagen alpha-1(III) chain	COL3A1
NaN	NaN	NaN	NaN	NaN	NaN	NaN	NaN	NaN	NaN	NaN	NaN	NaN	NaN	NaN	NaN	NaN	NaN	NaN	NaN	NaN	NaN	NaN	NaN	NaN	NaN	NaN	10	10	10	6.9	6.9	6.9	280.01	0	23.799	27343000	131	17	Spectrin alpha chain, erythrocytic 1	SPTA1
29.8372	28.5482	29.7771	30.8409	31.2273	29.1708	29.5594	29.3124	30.2967	26.4594	29.3284	29.5155	30.0414	28.432	30.003	30.2908	30.5351	28.4307	29.5887	29.5217	29.9164	29.0112	29.6938	30.4308	29.3877	25.2625	29.0304	31	31	30	73	73	73	30.777	0	323.31	352860000000	18	1810	Apolipoprotein A-I;Proapolipoprotein A-I;Truncated apolipoprotein A-I	APOA1
27.1009	28.1544	26.0996	26.8163	27.3831	26.7532	27.8711	26.8253	26.2664	23.6487	25.568	25.9459	26.2952	25.6748	26.4922	26.2167	26.1891	26.2688	27.9221	27.1874	27.1789	27.4257	26.3888	27.2518	27.1324	22.8707	25.8412	20	20	20	63.7	63.7	63.7	36.154	0	323.31	30604000000	22	1084	Apolipoprotein E	APOE
25.7574	NaN	25.5869	27.7123	26.0718	25.1178	25.0721	25.7878	NaN	NaN	25.127	24.7506	25.9781	NaN	NaN	24.0981	25.9391	NaN	NaN	25.5046	NaN	NaN	26.5123	24.8435	25.1557	NaN	25.7982	6	6	6	51.9	51.9	51.9	14.914	0	323.31	4240900000	8	138	Apolipoprotein A-II;Proapolipoprotein A-II;Truncated apolipoprotein A-II	APOA2
29.4187	23.8205	29.5729	29.0936	29.8068	29.4492	29.8563	29.6718	30.2636	23.9182	30.381	30.1015	30.7927	28.6849	29.773	29.7729	30.2033	29.9909	30.3747	29.6593	29.9255	29.8348	30.7734	29.8153	29.7471	22.2174	29.3783	37	37	37	44.7	44.7	44.7	94.972	0	323.31	395250000000	35	3356	Fibrinogen alpha chain;Fibrinopeptide A;Fibrinogen alpha chain	FGA
29.4472	24.5394	29.6927	29.7035	29.6218	29.7268	29.962	29.5649	30.1148	25.1368	30.1882	30.0614	30.7182	28.8071	29.6394	29.6763	29.9403	30.0354	30.36	29.7726	29.4868	30.0508	30.7581	29.9163	30.0331	23.5971	29.7763	44	44	39	77.4	77.4	71.3	55.928	0	323.31	511770000000	29	4294	Fibrinogen beta chain;Fibrinopeptide B;Fibrinogen beta chain	FGB
30.4272	25.3055	30.8304	30.7613	30.8142	30.6354	30.9283	30.7916	31.1902	26.1961	31.338	31.0404	31.8599	29.7115	30.7927	30.7231	31.3039	31.0558	31.4753	30.7628	30.5627	30.9661	31.7639	30.8671	30.8921	25.2268	30.6998	36	36	21	76.4	76.4	54.1	51.511	0	323.31	536880000000	27	3328	Fibrinogen gamma chain	FGG
NaN	20.9528	NaN	NaN	NaN	NaN	NaN	NaN	NaN	25.0578	25.6217	23.1509	22.7803	20.4157	NaN	24.016	NaN	NaN	23.2295	NaN	NaN	NaN	NaN	NaN	NaN	NaN	NaN	18	18	18	27.4	27.4	27.4	101.79	0	213.52	480380000	32	129	Band 3 anion transport protein	SLC4A1
NaN	NaN	NaN	NaN	NaN	NaN	24.5172	NaN	NaN	NaN	NaN	NaN	NaN	NaN	23.059	25.2535	NaN	NaN	NaN	NaN	NaN	NaN	NaN	NaN	NaN	NaN	25.947	6	6	6	24.1	24.1	24.1	25.038	0	15.375	389170000	7	50	C-reactive protein;C-reactive protein(1-205)	CRP
27.69	NaN	27.4272	27.5611	26.8008	25.7111	27.2307	26.5555	25.9082	NaN	26.4214	26.481	26.8447	NaN	27.1201	26.1977	26.4855	24.5161	26.023	25.9992	25.8146	25.3074	26.6752	25.8444	26.5911	NaN	26.6773	7	7	7	30	30	30	25.387	0	195.19	13999000000	10	331	Serum amyloid P-component;Serum amyloid P-component(1-203)	APCS
25.8534	NaN	25.4359	24.3021	NaN	25.4018	25.8488	26.4543	25.5757	NaN	25.4549	25.5926	26.1393	NaN	NaN	25.9779	25.4672	25.8448	26.2153	25.935	26.4493	25.8389	26.0724	26.4302	26.0373	NaN	26.1331	6	6	6	29	29	29	26.016	0	132.22	2742800000	13	172	Complement C1q subcomponent subunit A	C1QA
28.9205	23.9362	28.9938	29.3509	28.253	28.2459	28.4112	28.064	27.7791	24.793	27.0595	27.3829	27.6006	25.263	28.9237	27.4722	25.6659	27.1755	27.5834	27.6418	27.5524	27.0539	28.5523	27.7813	27.6669	NaN	27.968	16	16	16	61.2	61.2	61.2	38.298	0	323.31	64196000000	17	1114	Beta-2-glycoprotein 1	APOH
23.9465	NaN	24.7088	25.726	23.7975	23.2775	23.9	22.7636	NaN	NaN	23.7844	22.1051	24.3324	NaN	25.2032	25.4449	NaN	22.1124	23.3691	23.2895	24.898	22.5075	24.4057	22.7789	22.896	NaN	24.4153	10	10	10	43.5	43.5	43.5	38.177	0	323.31	3533100000	17	317	Leucine-rich alpha-2-glycoprotein	LRG1
24.2624	20.0066	24.708	25.8526	24.9709	26.0632	24.94	24.3845	27.0735	NaN	26.7917	26.1639	26.5084	22.972	22.482	22.9625	26.3985	25.3268	26.8264	24.1789	22.6141	24.6115	26.5113	25.1304	25.5621	NaN	20.3797	64	64	64	42.4	42.4	42.4	272.32	0	323.31	20525000000	96	1899	Fibronectin;Anastellin;Ugl-Y1;Ugl-Y2;Ugl-Y3	FN1
27.6085	23.1363	26.9805	27.243	26.9441	26.7589	26.3816	25.9293	26.1558	NaN	25.4617	26.1114	25.571	NaN	27.2093	24.9793	26.3069	24.3358	25.4113	25.0344	23.2614	24.0375	26.5802	25.4387	25.9755	NaN	26.1586	11	11	11	73.4	73.4	73.4	22.974	0	323.31	15078000000	10	562	Retinol-binding protein 4;Plasma retinol-binding protein(1-182);Plasma retinol-binding protein(1-181);Plasma retinol-binding protein(1-179);Plasma retinol-binding protein(1-176)	RBP4
27.9101	NaN	28.2454	28.431	27.7441	27.727	27.6574	27.3394	27.5808	NaN	27.401	27.472	27.3169	NaN	28.4586	27.3054	27.4974	26.4748	27.5989	26.8554	27.381	26.4067	27.7103	26.8005	27.2755	NaN	28.0128	13	13	13	48.9	48.9	48.9	38.999	0	323.31	21834000000	16	652	Protein AMBP;Alpha-1-microglobulin;Inter-alpha-trypsin inhibitor light chain;Trypstatin	AMBP
30.0405	25.1909	29.9438	31.2041	29.2535	29.2471	29.3702	29.5071	27.1052	24.8256	28.2632	28.108	28.9658	24.6906	29.9563	30.4811	29.4707	27.1176	27.2968	28.0166	26.8088	28.2125	29.4069	28.0471	29.0339	NaN	30.0186	11	9	9	42.8	34.3	34.3	23.539	0	323.31	148600000000	10	641	Alpha-1-acid glycoprotein 1	ORM1
28.8566	NaN	28.5613	28.784	28.7573	28.2772	28.1955	27.7956	28.1386	22.3822	27.2988	27.645	27.9069	22.7368	28.7116	28.2186	28.7461	26.2397	27.3758	27.3471	28.1021	26.7161	28.2595	26.9442	27.1314	NaN	27.7917	34	34	34	77.4	77.4	77.4	52.917	0	323.31	104480000000	28	1824	Vitamin D-binding protein	GC
31.7823	25.7031	31.5523	31.7401	31.4753	31.1725	30.567	30.9427	30.8512	25.9403	30.4932	30.655	30.5686	25.1037	31.5161	30.6791	31.325	29.6326	30.0558	30.239	29.791	29.771	31.092	29.9736	30.856	23.4643	29.6322	75	75	68	80.9	80.9	70.5	77.049	0	323.31	1393400000000	40	5637	Serotransferrin	TF
29.8984	23.7188	30.2524	30.7843	29.7872	29.7724	29.3979	29.4904	28.1628	22.4711	28.6794	28.8007	28.9806	21.0932	30.3882	29.6643	29.6449	27.9352	27.92	28.5279	28.1367	27.9576	29.5802	28.5534	28.7901	NaN	28.9383	32	32	32	74.2	74.2	74.2	51.676	0	323.31	299170000000	22	2028	Hemopexin	HPX
NaN	NaN	NaN	NaN	NaN	NaN	NaN	NaN	NaN	NaN	NaN	23.5838	NaN	23.5292	NaN	NaN	NaN	NaN	NaN	NaN	NaN	NaN	NaN	NaN	NaN	24.2185	NaN	2	2	2	65.8	65.8	65.8	8.1875	0	7.4001	29088000	2	24	Submaxillary gland androgen-regulated protein 3B;Peptide P-A;Peptide D1A	SMR3B
21.4603	NaN	24.0012	NaN	23.612	23.4435	24.2898	23.7702	21.7608	NaN	20.9877	21.6946	NaN	23.3449	23.2917	23.683	24.0587	NaN	NaN	21.5823	NaN	NaN	NaN	NaN	19.8558	NaN	21.8494	19	19	19	47.2	47.2	47.2	70.108	0	119.72	848380000	41	247	Coagulation factor XI;Coagulation factor XIa heavy chain;Coagulation factor XIa light chain	F11
28.0295	24.7047	27.5597	27.2181	27.8578	27.5865	28.0065	27.6955	27.7585	22.7176	27.8113	28.2281	28.0338	26.8877	28.0826	27.636	27.6099	29.0246	28.3021	28.3321	29.1109	29.0265	27.8061	28.262	28.3313	23.614	28.0232	28	28	28	55.6	55.6	55.6	67.033	0	323.31	82957000000	30	2115	C4b-binding protein alpha chain	C4BPA
27.6566	20.9364	27.8937	28.7024	27.495	26.4581	27.7177	26.5923	26.8469	NaN	26.5278	26.9484	26.7048	24.4219	27.8067	26.7535	27.434	25.7694	26.5503	26.2774	26.6362	26.0325	27.2261	26.2835	26.5264	NaN	26.4735	14	14	14	37.9	37.9	37.9	54.305	0	323.31	43484000000	19	729	Vitronectin;Vitronectin V65 subunit;Vitronectin V10 subunit;Somatomedin-B	VTN
NaN	24.7358	NaN	NaN	NaN	NaN	NaN	22.7511	23.8655	25.0369	24.7954	23.6377	22.7348	24.4346	22.0624	23.7989	22.5145	23.4847	22.3392	23.8229	23.2594	22.8664	21.8583	22.7725	NaN	24.9057	22.5062	19	19	19	47.1	47.1	47.1	59.755	0	97.722	532230000	29	230	Catalase	CAT
NaN	24.7949	NaN	NaN	NaN	24.6343	24.1947	23.8377	24.9823	25.5877	23.5912	24.6219	24.4463	24.9487	23.6815	24.4	24.0499	24.7272	24.4694	24.7361	23.9213	23.9567	23.8902	23.7089	23.6434	25.2605	23.3948	15	15	12	60.4	60.4	50.8	39.42	0	137.31	1005100000	22	220	Fructose-bisphosphate aldolase A;Fructose-bisphosphate aldolase	ALDOA
NaN	NaN	NaN	NaN	NaN	NaN	NaN	NaN	NaN	NaN	NaN	NaN	NaN	NaN	NaN	NaN	NaN	NaN	NaN	NaN	NaN	NaN	NaN	NaN	NaN	NaN	NaN	3	3	3	45.9	45.9	45.9	11.139	0	9.4044	34779000	5	10	Cystatin-B	CSTB
NaN	22.1108	NaN	NaN	NaN	22.1703	NaN	NaN	NaN	24.3635	23.114	NaN	NaN	23.412	20.5724	NaN	NaN	25.6083	21.005	24.5064	21.2316	NaN	21.1093	NaN	NaN	22.1626	NaN	10	10	10	39	39	39	38.714	0	77.132	286780000	19	114	Annexin A1;Annexin	ANXA1
28.3894	30.3216	27.5419	27.3529	27.9472	27.1606	28.3286	28.0392	27.2339	26.5412	27.6784	27.3219	26.9237	28.3244	27.9859	27.5979	28.1848	28.5178	29.4011	29.2134	29.0852	29.307	27.6109	28.8823	28.5447	25.7452	27.62	263	263	260	65.8	65.8	65	515.6	0	323.31	555910000000	250	16316	Apolipoprotein B-100;Apolipoprotein B-48	APOB
NaN	NaN	22.4863	22.9473	NaN	22.1773	NaN	NaN	NaN	NaN	NaN	NaN	NaN	NaN	NaN	NaN	NaN	NaN	NaN	NaN	NaN	NaN	NaN	NaN	NaN	NaN	NaN	5	5	5	20.2	20.2	20.2	49.577	0	149.1	259270000	15	55	Phosphatidylcholine-sterol acyltransferase	LCAT
27.0614	NaN	27.5553	27.5571	26.5658	26.2872	25.8122	26.3632	26.2732	NaN	25.6848	26.0467	25.3511	NaN	26.4227	25.4504	26.0903	25.0423	25.4215	25.3633	25.4249	25.3885	26.2348	25.3554	25.727	NaN	25.8645	18	18	18	37.9	37.9	37.9	59.578	0	323.31	33629000000	22	1027	Histidine-rich glycoprotein	HRG
NaN	NaN	NaN	NaN	NaN	NaN	NaN	NaN	NaN	NaN	NaN	NaN	NaN	NaN	NaN	NaN	NaN	NaN	NaN	NaN	NaN	NaN	NaN	NaN	NaN	NaN	NaN	2	2	2	15.4	15.4	15.4	12.451	0.0032787	3.8097	754620000	4	38	Ig lambda chain V region 4A	IGLV7-46
27.2362	NaN	27.9109	28.1335	27.2424	27.5014	27.2042	27.2194	26.3589	NaN	26.4045	26.5438	26.8051	NaN	27.1372	27.3845	26.8037	25.7762	25.8842	26.2613	26.4561	25.7995	27.2443	26.2647	26.6218	NaN	26.5597	16	16	16	57.2	57.2	57.2	54.253	0	323.31	52147000000	15	1095	Alpha-1B-glycoprotein	A1BG
NaN	24.4043	NaN	NaN	NaN	NaN	NaN	24.5092	NaN	25.7115	21.7445	24.5068	23.8994	26.5272	NaN	NaN	NaN	24.0002	22.9612	21.9594	22.4396	25.913	21.6038	25.5517	24.5369	NaN	21.3915	63	63	63	32.2	32.2	32.2	309.26	0	323.31	3051600000	132	836	von Willebrand factor;von Willebrand antigen 2	VWF
NaN	NaN	NaN	NaN	NaN	NaN	22.7898	NaN	22.96	24.2611	NaN	22.2688	NaN	22.5221	NaN	NaN	NaN	NaN	NaN	NaN	NaN	22.9174	NaN	NaN	NaN	NaN	NaN	17	3	2	56.5	10.4	6.3	49.585	0	10.76	91793000	19	56	Tubulin beta-4A chain	TUBB4A
23.5444	26.3529	23.3735	NaN	24.1837	25.7358	25.7523	25.5304	26.3805	27.4158	25.6871	26.0438	25.6908	27.0531	25.2089	25.2404	25.5997	26.7943	26.0195	26.4422	25.7912	25.8133	25.3514	25.5307	25.4621	27.3327	25.4139	16	16	16	66.6	66.6	66.6	36.053	0	323.31	4217500000	17	556	Glyceraldehyde-3-phosphate dehydrogenase	GAPDH
NaN	NaN	NaN	NaN	22.7786	NaN	NaN	NaN	NaN	NaN	NaN	NaN	NaN	NaN	22.4853	NaN	NaN	NaN	NaN	NaN	NaN	22.869	NaN	NaN	NaN	NaN	22.8511	2	2	2	29.1	29.1	29.1	12.618	0	14.113	226560000	4	42	Ig kappa chain V-I region BAN
27.8449	NaN	28.1831	NaN	28.656	26.9884	28.2252	27.9665	27.8474	27.0495	29.1786	28.1833	NaN	NaN	30.2639	28.6469	27.0254	28.1163	NaN	28.3944	NaN	NaN	NaN	28.0307	28.641	NaN	28.8106	3	3	3	52.2	52.2	52.2	12.575	0	140.11	11274000000	4	91	Ig kappa chain V-III region VG	IGKV3D-11
NaN	NaN	NaN	NaN	NaN	NaN	NaN	NaN	NaN	22.0592	NaN	NaN	NaN	23.2139	23.6694	NaN	NaN	NaN	22.5601	25.8465	NaN	NaN	NaN	NaN	NaN	NaN	NaN	10	10	4	38.5	38.5	13.7	41.368	0	204.59	315900000	21	67	HLA class I histocompatibility antigen, A-3 alpha chain	HLA-A
NaN	NaN	NaN	NaN	NaN	21.7774	NaN	NaN	NaN	23.3576	NaN	21.8049	NaN	22.7371	23.2627	NaN	NaN	22.5839	22.8944	25.8674	NaN	NaN	NaN	NaN	NaN	NaN	NaN	13	13	11	52.1	52.1	45.6	40.45	0	88.075	280470000	17	75	Guanine nucleotide-binding protein G(i) subunit alpha-2	GNAI2
NaN	NaN	NaN	NaN	NaN	NaN	NaN	NaN	23.0991	23.3437	NaN	NaN	NaN	NaN	21.6848	NaN	NaN	23.0105	22.1225	23.7361	NaN	NaN	NaN	NaN	NaN	NaN	NaN	14	14	14	19.2	19.2	19.2	112.89	0	42.833	98276000	45	64	Sodium/potassium-transporting ATPase subunit alpha-1;Sodium/potassium-transporting ATPase subunit alpha-3;Sodium/potassium-transporting ATPase subunit alpha-2	ATP1A1;ATP1A3;ATP1A2
NaN	26.175	NaN	NaN	21.7265	22.0071	22.6789	NaN	23.8159	24.4645	24.059	23.9211	22.4595	26.0272	NaN	22.709	NaN	24.2045	NaN	21.8162	23.6068	23.8476	22.0989	23.5655	23.7593	23.6964	23.269	13	13	13	61.2	61.2	61.2	34.735	0	73.846	555990000	16	184	Arginase-1	ARG1
NaN	NaN	NaN	NaN	NaN	22.8607	NaN	NaN	NaN	24.9657	NaN	22.5457	NaN	25.4715	21.8918	NaN	NaN	21.301	23.3533	22.6739	NaN	NaN	NaN	20.8685	NaN	NaN	23.7776	18	18	18	30.6	30.6	30.6	87.057	0	50.765	342860000	35	132	Integrin beta-3;Integrin beta	ITGB3
24.6244	26.5274	25.0205	NaN	25.6458	26.7238	26.7167	26.0056	27.1474	28.3516	26.0512	26.6808	26.7634	27.6464	26.0144	26.1169	26.5095	27.5294	26.9475	26.9215	26.9064	27.0304	26.2167	26.4471	26.1186	27.0507	26.0295	6	6	6	48.4	48.4	48.4	10.834	0	175.38	4772400000	8	213	Protein S100-A8;Protein S100-A8, N-terminally processed	S100A8
NaN	NaN	NaN	NaN	NaN	NaN	NaN	NaN	NaN	NaN	NaN	NaN	NaN	NaN	NaN	NaN	NaN	NaN	NaN	NaN	NaN	NaN	NaN	NaN	NaN	NaN	NaN	1	1	1	5.8	5.8	5.8	22.885	0	4.7411	152240000	15	50	ADP/ATP translocase 3;ADP/ATP translocase 3, N-terminally processed;ADP/ATP translocase 1;ADP/ATP translocase 2;ADP/ATP translocase 2, N-terminally processed;ADP/ATP translocase 4;ADP/ATP translocase 4, N-terminally processed	SLC25A4;SLC25A6;SLC25A5;SLC25A31
NaN	NaN	20.9643	22.7163	21.2259	NaN	NaN	NaN	NaN	NaN	NaN	NaN	NaN	NaN	21.4668	NaN	NaN	NaN	NaN	NaN	NaN	NaN	21.173	NaN	NaN	NaN	NaN	10	10	10	37.2	37.2	37.2	45.674	0	82.097	254880000	20	58	Plasma serine protease inhibitor	SERPINA5
23.6775	NaN	22.9417	24.3178	23.6399	24.2157	24.293	23.807	24.1927	NaN	23.6611	24.2995	24.3766	NaN	23.7678	23.0976	23.8997	23.2244	23.7559	23.5784	22.4082	23.0581	23.878	23.4461	23.3832	NaN	23.3564	19	19	19	41	41	41	75.51	0	224.54	1459600000	32	346	Coagulation factor XIII B chain	F13B
NaN	NaN	NaN	NaN	NaN	NaN	NaN	NaN	22.6181	24.3931	NaN	NaN	NaN	23.3526	NaN	NaN	NaN	22.6402	22.7035	NaN	NaN	NaN	NaN	NaN	NaN	NaN	NaN	6	6	6	11.7	11.7	11.7	83.868	0	12.716	71641000	44	49	Myeloperoxidase;Myeloperoxidase;89 kDa myeloperoxidase;84 kDa myeloperoxidase;Myeloperoxidase light chain;Myeloperoxidase heavy chain	MPO
NaN	NaN	NaN	NaN	NaN	NaN	NaN	NaN	NaN	23.638	NaN	NaN	NaN	NaN	NaN	NaN	NaN	22.362	NaN	21.8464	NaN	NaN	NaN	NaN	NaN	NaN	NaN	4	4	4	69.6	69.6	69.6	11.665	0	6.7748	23907000	5	22	60S acidic ribosomal protein P2	RPLP2
23.2322	NaN	23.6846	23.4105	23.1607	23.4948	22.9047	23.3453	22.8143	NaN	22.2844	22.8719	22.6413	NaN	23.8401	23.4852	23.6178	NaN	22.6989	22.611	NaN	22.9412	22.8018	22.1032	22.0039	NaN	22.7618	14	14	14	48.9	48.9	48.9	46.324	0	256.27	997360000	22	202	Thyroxine-binding globulin	SERPINA7
26.2811	NaN	26.5703	26.9639	26.2783	25.6498	25.6934	25.4021	25.3637	NaN	24.9377	24.5841	25.1363	NaN	26.1939	25.4573	25.382	22.8203	24.9069	24.1299	23.955	24.3643	25.9447	24.6787	24.9612	NaN	25.1747	23	23	23	61.1	61.1	61.1	57.07	0	323.31	15992000000	26	681	Heparin cofactor 2	SERPIND1
26.5741	NaN	27.0252	27.295	26.8691	26.1827	25.762	26.425	24.158	NaN	27.2096	26.0073	25.8965	23.3926	26.0651	27.0924	25.657	25.157	26.2428	26.0559	NaN	26.4545	25.812	26.0403	25.8646	NaN	26.3583	3	3	3	29.8	29.8	29.8	13.38	0	224.48	6286800000	4	187	Ig kappa chain V-IV region	IGKV4-1
25.7495	NaN	25.9672	26.6476	27.6254	25.4871	25.8754	25.6542	25.4076	NaN	26.3096	25.7601	26.3538	NaN	26.518	25.2811	26.6238	25.5526	26.4865	26.3016	25.6994	26.5383	25.9522	25.0165	26.0073	NaN	26.5062	3	3	1	37.4	37.4	17.1	13.815	0	97.713	6818200000	4	231	Ig heavy chain V-II region ARH-77
26.5145	22.5392	26.1395	26.7261	26.2527	26.253	25.2748	25.779	25.7366	23.9118	25.5639	25.4478	25.8937	23.3299	25.7519	25.2201	26.2258	24.6807	25.0391	25.335	24.4067	24.265	25.7462	25.2256	25.1954	21.7597	25.2598	29	29	29	54.5	54.5	54.5	85.696	0	323.31	18978000000	32	1071	Gelsolin	GSN
NaN	21.3688	NaN	NaN	NaN	23.438	23.7021	22.7605	24.0431	25.7385	22.5383	23.5621	23.4661	24.4158	22.4733	22.2204	23.3748	24.334	23.7895	23.388	20.9942	23.3902	22.4996	22.7304	22.7251	24.4942	23.0736	16	16	16	47.6	47.6	47.6	56.559	0	81.325	690300000	29	293	ATP synthase subunit beta, mitochondrial;ATP synthase subunit beta	ATP5B
24.0381	27.2191	24.9941	NaN	26.6453	27.221	27.2745	26.7542	27.386	28.4766	26.483	27.2961	26.9694	28.0044	26.6568	27.0532	26.8912	27.9455	27.4399	27.5886	26.9713	27.372	26.7749	26.7392	26.7895	27.6635	26.4031	6	6	6	48.2	48.2	48.2	13.242	0	279.08	7750000000	7	464	Protein S100-A9	S100A9
25.2871	NaN	26.1185	26.3161	26.6902	26.6431	26.1228	25.5782	26.5059	NaN	25.3714	26.6603	26.1987	NaN	27.6408	25.6336	26.6143	25.2787	25.2113	25.8557	25.2498	24.2458	26.2609	25.8579	25.6791	NaN	26.0374	29	29	27	76.5	76.5	73.5	45.371	0	323.31	31395000000	25	1336	Apolipoprotein A-IV	APOA4
21.2521	24.0315	21.8376	NaN	NaN	24.2893	24.1488	23.4573	24.8664	25.8343	23.5953	24.3228	23.9727	25.3192	23.5769	24.0419	24.1772	24.7933	24.5784	25.0993	23.7128	24.0081	23.4914	23.589	23.7826	25.8557	23.5117	18	18	15	63.4	63.4	50.7	47.168	0	120.64	1682400000	22	482	Alpha-enolase	ENO1
NaN	25.262	NaN	NaN	21.9408	23.7658	24.3253	24.0316	24.6379	25.9442	23.9714	24.2368	24.1313	25.2539	22.9711	23.054	23.6495	24.9936	24.3973	24.293	24.4254	24.339	23.7078	24.071	23.911	25.8761	23.8963	21	21	21	58.7	58.7	58.7	38.604	0	163.17	2051300000	22	675	Annexin A2;Annexin;Putative annexin A2-like protein	ANXA2;ANXA2P2
25.5	NaN	25.4161	25.5115	24.2651	24.5215	24.2304	23.8193	24.0498	NaN	24.0022	23.3635	23.9697	NaN	24.8924	24.4512	24.4729	22.4761	23.1611	23.5124	24.111	22.4446	24.6276	23.4727	23.3803	NaN	24.0062	25	25	2	59.6	59.6	5.4	67.046	0	323.31	5454000000	28	562	Complement component C8 beta chain	C8B
NaN	NaN	NaN	NaN	NaN	NaN	NaN	NaN	NaN	NaN	NaN	22.0201	NaN	NaN	NaN	23.2767	NaN	NaN	NaN	NaN	NaN	NaN	NaN	NaN	NaN	NaN	NaN	5	5	5	9.8	9.8	9.8	71.539	0	12.383	51832000	23	32	Platelet glycoprotein Ib alpha chain;Glycocalicin	GP1BA
24.6108	NaN	24.8881	26.3541	24.4688	24.1231	24.1669	23.2758	23.8763	NaN	23.8187	23.2481	23.9898	NaN	24.5807	24.389	24.4592	22.0465	23.2042	23.2657	24.3701	22.7091	24.2881	23.3893	23.2071	NaN	23.7432	10	10	10	65.8	65.8	65.8	22.277	0	323.31	4672800000	12	315	Complement component C8 gamma chain	C8G
NaN	24.7057	NaN	NaN	NaN	24.245	24.5944	23.8147	24.7582	25.9105	23.5354	24.2664	24.2384	25.209	23.1676	23.5377	24.1674	25.185	24.8192	24.7197	NaN	NaN	23.6206	23.2829	23.5159	26.0431	23.6689	18	5	4	58.2	20.2	16.7	47.766	0	65.856	705200000	18	137	Tubulin beta chain	TUBB
NaN	NaN	NaN	NaN	NaN	NaN	NaN	NaN	23.3051	24.1392	NaN	NaN	NaN	23.393	NaN	23.1793	23.2308	24.086	23.4486	22.6662	NaN	22.388	22.8214	NaN	NaN	23.5851	NaN	14	7	7	21.4	10.1	10.1	84.659	0	55.251	158600000	34	76	Heat shock protein HSP 90-alpha	HSP90AA1
NaN	NaN	NaN	NaN	NaN	NaN	NaN	NaN	NaN	NaN	NaN	NaN	NaN	NaN	NaN	NaN	NaN	NaN	NaN	NaN	NaN	NaN	NaN	NaN	NaN	NaN	NaN	1	1	1	13.5	13.5	13.5	17.644	0	16.86	10141000	7	2	Ribonuclease pancreatic	RNASE1
NaN	NaN	NaN	NaN	NaN	NaN	NaN	NaN	25.1791	NaN	NaN	NaN	NaN	NaN	NaN	NaN	NaN	22.7799	NaN	NaN	NaN	NaN	NaN	NaN	NaN	NaN	NaN	17	17	17	19.6	19.6	19.6	129.31	0	49.285	117600000	68	45	Collagen alpha-2(I) chain	COL1A2
25.652	NaN	25.8876	26.6027	24.8782	25.2191	23.8944	23.7229	23.7315	NaN	23.5126	23.5781	23.5865	NaN	25.0029	24.5728	24.8073	NaN	23.2024	23.0458	NaN	NaN	23.525	23.1313	23.4478	NaN	23.4118	10	10	10	41.5	41.5	41.5	45.14	0	323.31	5714700000	17	245	Corticosteroid-binding globulin	SERPINA6
NaN	20.9156	20.9101	NaN	NaN	24.0501	23.941	22.457	24.4597	26.3197	23.3188	23.9865	23.443	24.9786	23.2334	23.7736	23.639	24.6636	24.362	24.0546	23.4386	24.1984	23.1991	23.1946	23.6356	24.7411	23.2558	17	17	8	26.5	26.5	13.1	83.263	0	105.03	1036100000	35	304	Heat shock protein HSP 90-beta	HSP90AB1
NaN	NaN	NaN	NaN	NaN	NaN	NaN	NaN	NaN	NaN	NaN	NaN	NaN	NaN	NaN	NaN	NaN	NaN	NaN	NaN	NaN	NaN	NaN	NaN	NaN	NaN	NaN	2	2	2	14.2	14.2	14.2	28.518	0	11.071	8693700	12	3	Neutrophil elastase	ELANE
NaN	NaN	NaN	NaN	NaN	NaN	NaN	NaN	22.0802	NaN	NaN	NaN	NaN	NaN	NaN	22.6988	NaN	NaN	NaN	22.0424	NaN	NaN	NaN	NaN	NaN	NaN	NaN	4	4	4	22.4	22.4	22.4	28.837	0	7.5767	27381000	15	14	Cathepsin G	CTSG
22.0128	NaN	NaN	NaN	NaN	23.5829	22.1246	22.0315	23.0294	25.5149	22.2299	22.8024	22.749	25.9517	22.7045	20.0689	21.5146	23.1421	23.6288	23.4659	20.5151	21.8869	NaN	21.9486	NaN	22.263	24.2344	27	27	27	34.7	34.7	34.7	113.38	0	225.93	937690000	37	364	Integrin alpha-IIb;Integrin alpha-IIb heavy chain;Integrin alpha-IIb light chain, form 1;Integrin alpha-IIb light chain, form 2	ITGA2B
26.447	29.6411	23.4449	NaN	24.8504	22.704	26.2771	25.67	25.4989	26.0428	25.0168	26.1693	24.9554	26.958	26.5395	25.9188	26.2917	26.8007	28.885	28.6344	27.2486	28.1019	25.1044	26.9067	26.2458	25.7451	25.8837	44	44	44	52.1	52.1	52.1	226.54	0	323.31	8621000000	84	956	Apolipoprotein(a)	LPA
23.0045	24.5914	22.507	21.8986	21.9307	24.2973	23.8076	24.2185	23.7843	25.824	23.3372	23.8719	23.7426	24.5375	23.1344	24.0412	23.3251	24.7029	23.9423	23.6331	24.7359	NaN	23.8147	23.745	23.9029	27.2336	24.8115	7	7	7	32.6	32.6	32.6	40.124	0	134.58	675660000	11	185	Pleckstrin	PLEK
NaN	NaN	22.3732	22.2392	20.9302	NaN	22.0366	NaN	NaN	NaN	NaN	NaN	NaN	NaN	22.3227	NaN	21.4117	NaN	NaN	NaN	NaN	NaN	NaN	NaN	NaN	NaN	NaN	6	6	6	26.4	26.4	26.4	40.076	0	323.31	207090000	16	43	Monocyte differentiation antigen CD14;Monocyte differentiation antigen CD14, urinary form;Monocyte differentiation antigen CD14, membrane-bound form	CD14
27.662	NaN	27.853	28.0668	28.2498	27.5061	28.2668	27.9488	27.6667	NaN	27.396	27.6889	27.8287	23.0796	28.1707	27.4709	27.8725	27.1478	27.4153	27.2832	27.575	27.1212	27.8196	27.3608	27.4375	NaN	27.5336	67	67	0	64.8	64.8	0	139.09	0	323.31	157460000000	61	4012	Complement factor H	CFH
18.7	23.5645	20.3222	19.3894	20.298	25.3536	25.3854	24.5729	25.6719	26.956	24.5259	25.2933	24.9317	26.0987	24.2148	24.2308	24.7992	25.7672	25.4799	25.353	24.5151	24.8794	24.0825	24.7351	24.5579	26.286	24.6557	34	34	31	66.5	66.5	60.1	53.651	0	323.31	5073400000	32	982	Vimentin	VIM
25.9814	NaN	25.9337	27.3297	26.1073	25.6396	25.8111	25.081	25.5372	NaN	24.913	25.1241	24.841	NaN	26.0922	25.565	25.6135	23.2122	24.5427	24.7692	24.4598	24.2828	25.2729	24.7743	24.5452	NaN	24.834	19	19	19	50.7	50.7	50.7	54.565	0	323.31	12213000000	18	567	Alpha-2-antiplasmin	SERPINF2
NaN	NaN	NaN	NaN	NaN	NaN	NaN	NaN	NaN	NaN	NaN	22.4498	NaN	NaN	NaN	NaN	22.3376	23.0257	NaN	NaN	NaN	NaN	NaN	NaN	NaN	NaN	NaN	8	5	5	31.1	18.4	18.4	47.268	0	12.17	74618000	20	41	Gamma-enolase;Enolase	ENO2
NaN	NaN	NaN	NaN	NaN	NaN	NaN	NaN	NaN	23.0892	NaN	NaN	NaN	22.1111	21.8784	NaN	NaN	22.7928	NaN	21.9452	NaN	NaN	NaN	NaN	NaN	NaN	NaN	6	6	6	41.4	41.4	41.4	23.356	0	13.108	36395000	10	29	Glutathione S-transferase P	GSTP1
NaN	NaN	NaN	NaN	NaN	22.6986	22.6731	22.2288	23.0339	24.4901	NaN	22.9377	22.2723	NaN	21.3867	21.8679	22.4679	NaN	NaN	22.6181	NaN	NaN	NaN	NaN	NaN	NaN	NaN	4	4	4	45.2	45.2	45.2	14.716	0	12.259	108320000	9	53	Galectin-1	LGALS1
NaN	NaN	NaN	NaN	NaN	NaN	NaN	NaN	NaN	NaN	NaN	NaN	NaN	NaN	NaN	NaN	NaN	NaN	NaN	NaN	NaN	NaN	NaN	NaN	NaN	NaN	NaN	4	2	2	14.4	7.9	7.9	40.05	0.0076805	3.1462	7274300	17	6	Guanine nucleotide-binding protein G(o) subunit alpha	GNAO1
NaN	NaN	NaN	NaN	NaN	NaN	NaN	NaN	NaN	NaN	NaN	NaN	NaN	NaN	NaN	NaN	NaN	NaN	NaN	NaN	NaN	NaN	NaN	NaN	NaN	NaN	NaN	3	3	3	14.2	14.2	14.2	34.632	0	5.5801	6712200	13	11	SPARC	SPARC
NaN	NaN	NaN	NaN	NaN	NaN	NaN	NaN	NaN	NaN	NaN	NaN	NaN	NaN	NaN	NaN	NaN	NaN	NaN	NaN	NaN	NaN	NaN	NaN	NaN	NaN	NaN	1	1	1	5.9	5.9	5.9	47.578	0	30.711	16795000	28	14	2,3-cyclic-nucleotide 3-phosphodiesterase	CNP
25.3062	NaN	25.586	25.8775	25.4735	25.2273	24.9855	25.0183	25.0113	NaN	24.8315	24.825	25.0098	NaN	25.2574	25.3897	25.22	24.2727	24.6718	24.769	24.9411	23.234	24.9815	24.5539	24.8918	NaN	24.916	23	23	23	49.1	49.1	49.1	76.684	0	323.31	6354700000	24	576	Complement C1s subcomponent;Complement C1s subcomponent heavy chain;Complement C1s subcomponent light chain	C1S
NaN	NaN	NaN	NaN	NaN	NaN	NaN	NaN	NaN	NaN	NaN	NaN	NaN	NaN	NaN	NaN	NaN	NaN	NaN	NaN	NaN	NaN	NaN	NaN	NaN	NaN	NaN	88	1	1	64.6	0.7	0.7	192.78	0	6.2816	49246000	80	8	Complement C4-A;Complement C4 beta chain;Complement C4-A alpha chain;C4a anaphylatoxin;C4b-A;C4d-A;Complement C4 gamma chain	C4A
27.8341	21.5606	28.1415	28.5605	28.1694	28.295	27.8139	27.6832	27.0985	NaN	27.8683	27.3759	27.6353	21.622	27.9458	27.5598	27.8988	26.9226	27.2597	27.3934	27.4813	27.2541	27.1437	26.8387	27.1552	NaN	27.8836	89	89	2	65.1	65.1	2.2	192.75	0	323.31	185520000000	80	4811	Complement C4-B;Complement C4 beta chain;Complement C4-B alpha chain;C4a anaphylatoxin;C4b-B;C4d-B;Complement C4 gamma chain	C4B
NaN	NaN	NaN	NaN	NaN	NaN	NaN	NaN	NaN	NaN	NaN	NaN	NaN	NaN	NaN	NaN	NaN	NaN	NaN	NaN	NaN	NaN	NaN	NaN	NaN	NaN	NaN	6	1	1	61.3	21.7	21.7	11.276	0.0048465	3.614	43888000	6	2	Ig lambda-6 chain C region;Ig lambda-7 chain C region	IGLC6;IGLC7
NaN	NaN	24.2155	NaN	NaN	NaN	NaN	NaN	NaN	NaN	NaN	NaN	25.3703	NaN	NaN	27.0695	NaN	NaN	NaN	NaN	NaN	NaN	NaN	NaN	22.8038	NaN	24.5609	7	7	5	54.9	54.9	43.4	13.532	0	117.64	773690000	7	64	Serum amyloid A-1 protein;Amyloid protein A;Serum amyloid protein A(2-104);Serum amyloid protein A(3-104);Serum amyloid protein A(2-103);Serum amyloid protein A(2-102);Serum amyloid protein A(4-101);Serum amyloid A protein	SAA1
NaN	NaN	NaN	NaN	NaN	NaN	NaN	NaN	NaN	NaN	NaN	NaN	NaN	NaN	NaN	NaN	NaN	NaN	NaN	NaN	NaN	NaN	NaN	NaN	NaN	NaN	NaN	4	2	2	46.7	23.8	23.8	13.527	0	5.2214	3906800	7	7	Serum amyloid A-2 protein	SAA2
28.015	NaN	28.3528	28.9629	28.0231	28.1399	28.2923	28.0489	27.9188	NaN	28.6405	28.1202	29.1627	NaN	28.6614	28.9485	26.9389	27.8699	28.7654	28.1949	28.9578	28.0195	28.5429	29.0905	28.2046	NaN	29.0302	8	2	1	96.2	34	16	11.293	0	146.07	42061000000	7	515
NaN	NaN	NaN	NaN	NaN	NaN	NaN	NaN	NaN	NaN	NaN	NaN	NaN	NaN	NaN	NaN	NaN	NaN	NaN	NaN	NaN	NaN	NaN	NaN	NaN	NaN	NaN	2	1	1	22.2	12.8	12.8	12.992	0	6.3207	28578000	6	3
NaN	NaN	NaN	NaN	NaN	NaN	NaN	NaN	NaN	NaN	NaN	NaN	NaN	NaN	NaN	NaN	NaN	NaN	NaN	NaN	NaN	NaN	NaN	NaN	NaN	NaN	NaN	5	1	0	51.3	16.2	0	12.989	0	5.2669	104000000	7	3
NaN	23.2355	NaN	NaN	NaN	24.4889	24.1708	NaN	24.8008	25.9077	23.8143	24.2781	23.9679	24.7962	NaN	23.658	25.0149	24.7481	24.7286	24.9244	23.732	23.5956	24.4397	23.84	23.4257	24.4603	23.4875	5	5	5	45.6	45.6	45.6	16.837	0	169.38	596680000	9	97		CALM3;CALM2;CALM1
NaN	NaN	NaN	NaN	NaN	NaN	NaN	NaN	NaN	NaN	NaN	NaN	NaN	NaN	NaN	NaN	NaN	NaN	NaN	NaN	NaN	NaN	NaN	NaN	NaN	NaN	NaN	17	2	0	58.2	3.8	0	49.959	0.0091463	3.0971	28536000	21	16	Tubulin alpha-3E chain	TUBA3E
NaN	25.473	NaN	NaN	NaN	NaN	NaN	NaN	NaN	NaN	24.6558	23.8897	23.8071	25.5745	23.1601	23.5502	NaN	25.0273	NaN	23.8597	NaN	23.8443	22.9154	24.2664	NaN	NaN	NaN	5	5	5	42.9	42.9	42.9	11.737	0	16.235	532010000	7	89	Thioredoxin	TXN
25.304	NaN	26.5742	25.6173	24.6981	25.1172	23.9884	23.3671	25.0829	NaN	24.6773	23.8322	25.5039	NaN	26.0538	25.831	25.7714	24.6012	25.0306	24.662	26.0864	24.2956	25.4057	24.9034	24.8618	NaN	24.6239	25	25	25	41.5	41.5	41.5	93.517	0	323.31	5760400000	43	602	Complement component C7	C7
27.6287	25.7937	27.73	28.2322	27.3472	27.1243	27.4004	27.2162	26.9098	23.0451	26.5102	27.0537	26.4338	26.0756	27.7263	27.0898	25.5429	27.0691	27.1568	26.9694	27.0167	27.327	27.2415	27.2403	26.9107	23.1779	27.3389	19	19	19	37.4	37.4	37.4	52.494	0	323.31	35484000000	19	858	Clusterin;Clusterin beta chain;Clusterin alpha chain;Clusterin	CLU
NaN	20.6063	20.969	NaN	NaN	23.3063	23.1567	20.9532	24.0876	25.0592	22.9523	23.5045	23.317	24.1518	22.2108	22.876	23.0419	23.9769	23.7048	23.2339	22.8196	22.8018	22.2726	22.7764	20.398	24.5735	22.5811	19	18	18	37.2	37.2	37.2	72.332	0	78.827	868630000	32	368	78 kDa glucose-regulated protein	HSPA5
NaN	23.1463	NaN	NaN	NaN	24.3183	24.2798	23.7353	24.9545	26.0844	23.662	24.467	24.2644	25.1191	23.4575	24.0308	24.1789	24.8887	24.8012	24.441	23.8203	24.285	23.9096	23.9286	23.6092	25.3249	23.5374	21	21	14	40.1	40.1	29.7	70.897	0	110.68	1746500000	33	503	Heat shock cognate 71 kDa protein	HSPA8
NaN	NaN	NaN	NaN	NaN	NaN	NaN	NaN	NaN	NaN	NaN	NaN	NaN	NaN	NaN	NaN	NaN	NaN	NaN	NaN	NaN	NaN	NaN	NaN	NaN	NaN	NaN	2	2	2	3.7	3.7	3.7	54.083	0.0032895	3.8178	12507000	13	8	Solute carrier family 2, facilitated glucose transporter member 1	SLC2A1
NaN	NaN	NaN	NaN	22.5078	NaN	NaN	NaN	23.1076	NaN	NaN	NaN	NaN	NaN	23.651	NaN	NaN	23.4011	NaN	NaN	NaN	23.1857	NaN	NaN	NaN	NaN	NaN	6	6	6	31.5	31.5	31.5	26.143	0	31.404	102690000	15	29	Mannose-binding protein C	MBL2
NaN	NaN	NaN	NaN	NaN	NaN	NaN	NaN	NaN	23.0574	22.0002	NaN	NaN	NaN	NaN	NaN	NaN	NaN	NaN	NaN	NaN	NaN	NaN	NaN	NaN	NaN	NaN	7	7	7	4.1	4.1	4.1	246.47	0	13.862	21268000	127	17	Spectrin beta chain, erythrocytic	SPTB
NaN	NaN	NaN	NaN	NaN	NaN	NaN	NaN	NaN	NaN	NaN	NaN	NaN	NaN	NaN	NaN	NaN	NaN	NaN	NaN	NaN	NaN	NaN	NaN	NaN	NaN	NaN	4	4	4	5.3	5.3	5.3	108.53	0	7.8118	9981000	49	9	Collagen alpha-1(VI) chain	COL6A1
NaN	26.4757	NaN	NaN	23.0581	23.8188	23.2192	23.7124	NaN	24.0505	23.7994	23.8569	24.1364	25.1051	NaN	23.6518	23.1423	24.0761	NaN	23.9676	NaN	23.9221	24.0356	24.5122	24.9485	NaN	23.8349	7	7	7	56.8	56.8	56.8	16.572	0	37.651	775020000	9	157	Prolactin-inducible protein	PIP
NaN	NaN	NaN	NaN	NaN	23.2314	23.535	23.2392	23.6309	24.8411	22.2774	23.2162	23.0134	24.2774	22.8329	22.5742	23.2704	23.5574	22.614	22.9108	22.5888	22.681	22.8518	22.7527	23.1768	24.5614	23.0982	7	7	7	32.8	32.8	32.8	42.644	0	75.371	355080000	16	151	Creatine kinase B-type	CKB
19.7695	21.3668	21.5812	NaN	20.2225	23.9907	23.6798	22.9431	24.5937	25.4684	23.7584	24.4566	24.0585	24.3233	23.0902	24.1667	24.1546	23.8387	23.7201	23.5466	22.1095	22.9943	23.9011	22.848	22.3269	23.9324	22.8999	39	39	23	54.8	54.8	35.1	103.06	0	268.41	1746800000	53	587	Alpha-actinin-1	ACTN1
NaN	NaN	NaN	NaN	NaN	NaN	NaN	NaN	22.0773	23.1145	NaN	NaN	NaN	22.868	NaN	NaN	NaN	NaN	NaN	NaN	NaN	NaN	NaN	NaN	NaN	NaN	21.9604	3	3	3	15.5	15.5	15.5	21.717	0	4.7529	26826000	5	19	Platelet glycoprotein Ib beta chain	GP1BB
NaN	NaN	NaN	NaN	NaN	21.4727	NaN	NaN	NaN	23.4076	NaN	NaN	NaN	22.9211	NaN	NaN	NaN	22.471	NaN	21.9507	22.4149	NaN	NaN	NaN	NaN	NaN	NaN	8	8	8	12.6	12.6	12.6	95.337	0	14.725	54447000	45	48	Elongation factor 2	EEF2
24.8125	NaN	24.6665	25.0327	24.6718	24.6958	24.6356	24.4387	24.2954	NaN	24.0858	23.59	24.7111	NaN	24.8289	24.5578	24.7372	23.0162	24.0753	23.7649	23.9957	23.337	24.3837	23.9426	24.0952	NaN	24.5806	21	21	21	31.3	31.3	31.3	104.79	0	323.31	5503600000	46	627	Complement component C6	C6
NaN	NaN	NaN	NaN	NaN	NaN	NaN	NaN	NaN	NaN	NaN	NaN	NaN	NaN	NaN	NaN	NaN	NaN	NaN	NaN	NaN	NaN	NaN	NaN	NaN	NaN	NaN	2	2	2	9.5	9.5	9.5	25.205	0	38.04	24506000	14	4	Bone marrow proteoglycan;Eosinophil granule major basic protein	PRG2
NaN	NaN	NaN	NaN	NaN	NaN	NaN	NaN	NaN	NaN	NaN	NaN	NaN	NaN	NaN	NaN	NaN	NaN	NaN	NaN	NaN	NaN	NaN	NaN	NaN	NaN	NaN	9	9	9	21.5	21.5	21.5	70.288	0	17.478	25821000	38	22	Plastin-2	LCP1
NaN	NaN	NaN	NaN	NaN	NaN	NaN	NaN	NaN	NaN	NaN	NaN	NaN	NaN	22.2508	23.8488	NaN	NaN	NaN	22.797	23.2121	NaN	NaN	NaN	NaN	NaN	NaN	6	6	6	16.9	16.9	16.9	42.187	0	55.27	171200000	10	39	L-selectin	SELL
NaN	25.5667	20.5909	NaN	NaN	21.0899	22.1581	23.2013	24.6697	24.9254	24.7718	23.8549	23.2334	26.167	20.5137	21.9354	21.6755	24.8916	22.2399	23.1409	24.5377	23.7169	21.9845	24.2763	23.173	25.3583	22.9065	26	26	26	46.6	46.6	46.6	81.744	0	203.49	1610900000	43	456	Junction plakoglobin	JUP
23.8834	NaN	23.3116	22.8733	23.7324	23.7592	NaN	23.1079	NaN	NaN	23.4175	NaN	NaN	NaN	23.2544	23.3629	NaN	NaN	NaN	NaN	NaN	NaN	23.0392	22.6522	22.4891	NaN	23.0798	10	10	10	37.3	37.3	37.3	52.286	0	272.38	924310000	18	122	Carboxypeptidase N catalytic chain	CPN1
NaN	NaN	NaN	NaN	NaN	23.4544	NaN	NaN	24.1158	25.3908	23.7753	23.4725	23.383	25.1797	NaN	NaN	NaN	24.1551	23.8438	23.8823	NaN	NaN	NaN	NaN	NaN	NaN	22.3105	3	3	1	28.3	28.3	9.2	17.149	0	8.6013	179430000	10	58	Nucleoside diphosphate kinase A	NME1;NME2
NaN	NaN	NaN	NaN	NaN	NaN	NaN	NaN	NaN	NaN	NaN	NaN	NaN	NaN	NaN	NaN	NaN	NaN	NaN	NaN	NaN	NaN	NaN	NaN	NaN	NaN	NaN	1	1	1	7	7	7	22.963	0	13.425	97971000	11	21	Immunoglobulin lambda-like polypeptide 1	IGLL1
NaN	25.8986	NaN	NaN	20.3971	21.6162	22.3272	23.1759	23.639	25.1829	25.0583	23.6425	23.0373	26.4709	20.7453	22.3148	21.9302	24.69	21.333	23.3108	24.8191	24.1309	23.0527	24.2724	23.7577	26.3037	23.6922	74	74	74	30.7	30.7	30.7	331.77	0	323.31	3187900000	164	953	Desmoplakin	DSP
NaN	NaN	NaN	NaN	NaN	NaN	NaN	NaN	NaN	NaN	NaN	NaN	NaN	NaN	NaN	NaN	NaN	NaN	NaN	NaN	NaN	NaN	NaN	NaN	NaN	NaN	NaN	3	3	3	7	7	7	40.321	0	7.0913	33437000	13	7	Leukosialin	SPN
NaN	NaN	NaN	NaN	NaN	NaN	NaN	NaN	NaN	NaN	NaN	NaN	NaN	NaN	NaN	NaN	NaN	NaN	NaN	NaN	NaN	NaN	NaN	NaN	NaN	NaN	NaN	10	10	10	9	9	9	206.26	0	28.032	18880000	89	12	Ankyrin-1	ANK1
NaN	22.6599	NaN	NaN	NaN	25.2336	24.5621	24.5795	25.5545	26.1107	23.4418	24.9119	24.7774	25.068	24.3263	NaN	24.9362	25.3645	25.0094	24.727	NaN	24.5643	23.5982	23.9701	23.9682	NaN	23.3557	5	5	5	23	23	23	21.364	0	10.255	749400000	11	111	Histone H1.2;Histone H1.4;Histone H1.3	HIST1H1C;HIST1H1E;HIST1H1D
NaN	NaN	NaN	NaN	NaN	NaN	NaN	NaN	NaN	NaN	NaN	NaN	NaN	NaN	NaN	NaN	NaN	NaN	NaN	NaN	NaN	NaN	NaN	NaN	NaN	NaN	NaN	5	1	1	10.1	1.7	1.7	71.027	0	5.7345	301260000	37	44	Heat shock 70 kDa protein 6;Putative heat shock 70 kDa protein 7	HSPA6;HSPA7
NaN	NaN	NaN	NaN	NaN	NaN	NaN	NaN	NaN	NaN	NaN	NaN	NaN	NaN	NaN	NaN	NaN	NaN	NaN	NaN	NaN	NaN	NaN	NaN	NaN	NaN	NaN	2	2	2	8.5	8.5	8.5	46.247	0.0047244	3.3246	4956100	22	5	Aspartate aminotransferase, cytoplasmic	GOT1
20.0938	21.4624	22.7829	19.928	NaN	24.5904	22.8816	21.9023	24.5454	24.9495	24.1045	23.7771	24.0309	24.0633	22.0709	24.7904	23.8968	24.0539	23.5573	23.2455	22.5491	20.9999	23.5031	22.8247	22.5634	23.2994	22.5359	32	32	32	41.5	41.5	41.5	123.8	0	251.99	1206700000	74	490	Vinculin	VCL
22.3344	NaN	23.6695	22.5526	22.3246	NaN	NaN	NaN	NaN	NaN	22.819	NaN	NaN	NaN	23.4311	23.0734	22.5725	NaN	NaN	NaN	NaN	NaN	22.5599	NaN	NaN	NaN	NaN	7	7	7	18.7	18.7	18.7	53.383	0	74.761	332900000	14	74	Lipopolysaccharide-binding protein	LBP
NaN	NaN	NaN	NaN	NaN	22.7644	NaN	NaN	22.7669	23.8779	NaN	NaN	NaN	22.8059	22.06	NaN	22.7732	23.2062	NaN	23.2989	NaN	22.1487	NaN	NaN	NaN	23.4769	NaN	8	8	8	48.4	48.4	48.4	28.804	0	24.769	126020000	13	79	Phosphoglycerate mutase 1	PGAM1
28.7174	25.0192	28.6208	30.1984	28.3917	28.4241	27.9849	27.5961	26.3359	23.1029	27.5843	27.5354	27.4699	23.754	28.5048	28.8982	28.0549	25.7152	26.7633	26.8422	27.9239	26.8985	27.9289	27.0907	27.7099	NaN	28.3866	12	12	10	44.3	44.3	35.8	23.602	0	323.31	74163000000	10	690	Alpha-1-acid glycoprotein 2	ORM2
27.7526	NaN	27.5538	27.8917	28.2357	27.6072	27.5344	27.6747	27.8267	NaN	27.2498	27.5602	27.4097	21.6773	27.8995	27.6769	27.9966	26.9935	27.4446	27.2224	27.6988	27.0478	27.5876	27.3593	27.0593	NaN	27.0579	28	28	28	40.5	40.5	40.5	106.46	0	323.31	58685000000	47	1436	Inter-alpha-trypsin inhibitor heavy chain H2	ITIH2
27.5034	NaN	27.0664	27.379	27.4352	26.9698	26.7667	26.8352	26.6573	NaN	26.6123	26.7385	26.4803	NaN	27.3174	27.3427	27.4916	26.1512	26.3354	26.7223	26.6127	26.2861	26.8057	26.5569	26.4934	NaN	26.7256	24	24	24	38.1	38.1	38.1	101.39	0	323.31	28874000000	33	1097	Inter-alpha-trypsin inhibitor heavy chain H1	ITIH1
NaN	NaN	NaN	23.049	NaN	NaN	23.9119	NaN	23.8508	NaN	NaN	NaN	21.3198	NaN	22.6593	NaN	NaN	21.8712	23.7636	21.1767	NaN	22.8066	23.8256	22.1931	NaN	NaN	24.2679	32	24	24	32.8	26.2	26.2	163.86	0	323.31	815150000	57	182	Pregnancy zone protein	PZP
23.9015	NaN	24.1661	NaN	23.9071	23.366	24.0765	23.6464	NaN	NaN	24.4495	24.3645	24.597	23.3381	23.9671	23.5139	23.9927	25.3731	24.7302	24.4754	24.9709	24.8972	23.8122	24.0996	24.4446	NaN	24.4882	8	8	8	44.4	44.4	44.4	28.357	0	66.049	1458800000	14	200	C4b-binding protein beta chain	C4BPB
NaN	NaN	NaN	NaN	NaN	NaN	NaN	NaN	21.4463	23.0007	NaN	NaN	NaN	NaN	NaN	NaN	NaN	NaN	NaN	NaN	NaN	NaN	NaN	NaN	NaN	NaN	NaN	3	3	3	10.2	10.2	10.2	56.5	0	6.7809	4723800	25	6	V-type proton ATPase subunit B, brain isoform;V-type proton ATPase subunit B, kidney isoform	ATP6V1B2;ATP6V1B1
NaN	NaN	NaN	NaN	NaN	NaN	NaN	NaN	22.4902	22.9253	NaN	NaN	NaN	NaN	NaN	NaN	NaN	NaN	22.3171	NaN	NaN	NaN	NaN	NaN	NaN	NaN	NaN	4	4	4	36.8	36.8	36.8	20.567	0	11.023	23254000	11	19	Cysteine and glycine-rich protein 1	CSRP1
19.8906	20.6902	NaN	NaN	NaN	24.3689	24.1752	23.511	24.5976	26.0502	23.4329	24.2409	23.9614	25.4504	23.0662	22.7429	23.8051	24.764	24.6448	24.0574	21.4153	23.5837	22.6286	23.5479	22.8336	25.2588	24.2689	69	69	66	44.5	44.5	42.9	278.22	0	323.31	2903300000	126	1133	Filamin-A	FLNA
NaN	NaN	NaN	NaN	NaN	NaN	NaN	NaN	22.7454	24.2071	NaN	NaN	22.0966	22.1468	NaN	NaN	NaN	23.1433	22.5156	NaN	NaN	22.5953	NaN	NaN	NaN	22.5595	NaN	4	4	4	18.4	18.4	18.4	30.772	0	10.327	50275000	17	41	Voltage-dependent anion-selective channel protein 1	VDAC1
NaN	NaN	NaN	NaN	NaN	NaN	NaN	NaN	NaN	NaN	NaN	NaN	NaN	NaN	NaN	NaN	NaN	NaN	NaN	NaN	NaN	NaN	NaN	NaN	NaN	NaN	NaN	5	5	5	29.2	29.2	29.2	25.552	0	34.201	284420000	11	18	Glutathione peroxidase 3	GPX3
NaN	23.7098	NaN	NaN	NaN	NaN	NaN	NaN	22.8542	NaN	NaN	22.4902	NaN	23.1449	NaN	NaN	NaN	22.686	NaN	NaN	22.8329	22.6646	NaN	NaN	NaN	24.4178	NaN	8	8	8	12	12	12	89.786	0	22.563	99295000	44	64	Protein-glutamine gamma-glutamyltransferase K	TGM1
24.4644	NaN	24.2985	24.5747	24.442	24.4927	23.9228	24.1108	24.1204	NaN	24.2598	24.0898	23.8328	NaN	23.9901	24.0691	23.5885	22.8743	23.6761	23.2487	23.0386	23.6933	24.0947	23.277	23.622	NaN	23.4576	15	15	15	33.8	33.8	33.8	60.556	0	265.34	2885800000	22	385	Carboxypeptidase N subunit 2	CPN2
NaN	NaN	NaN	NaN	NaN	NaN	NaN	NaN	NaN	NaN	NaN	NaN	22.9808	NaN	NaN	NaN	NaN	NaN	23.6113	NaN	NaN	NaN	NaN	NaN	NaN	NaN	NaN	4	3	3	35	35	35	13.085	0	7.9284	153600000	7	17	Ig heavy chain V-I region V35
23.7581	NaN	24.4231	21.9808	23.7905	24.3896	23.896	23.7071	24.3227	NaN	23.9278	23.3556	24.2325	NaN	23.9978	22.0022	24.0976	NaN	23.5649	22.8325	NaN	NaN	23.729	22.4376	23.5979	NaN	23.4767	15	15	5	33.1	33.1	14.5	77.213	0	323.31	1410000000	31	306	Fibulin-1	FBLN1
NaN	NaN	NaN	NaN	NaN	NaN	NaN	NaN	NaN	NaN	NaN	NaN	NaN	NaN	NaN	NaN	NaN	NaN	NaN	NaN	NaN	NaN	NaN	NaN	NaN	NaN	NaN	2	2	2	4.2	4.2	4.2	25.76	0.0016556	3.8793	7019300	3	2	Loricrin	LOR
23.0712	23.8036	23.9677	21.4145	NaN	24.7135	24.9122	23.7138	25.1891	26.0138	24.8281	24.7553	24.4783	25.7719	24.1562	25.1573	24.0086	24.986	24.8367	25.3528	24.3279	24.2797	24.3679	24.0617	24.0478	24.6849	24.5695	10	10	10	64.5	64.5	64.5	18.502	0	249.09	1289700000	10	325	Cofilin-1	CFL1
NaN	NaN	NaN	NaN	NaN	NaN	NaN	NaN	NaN	22.7807	NaN	21.7085	NaN	NaN	NaN	NaN	NaN	NaN	NaN	NaN	NaN	NaN	NaN	NaN	NaN	NaN	NaN	2	2	2	12.4	12.4	12.4	24.763	0.004894	3.733	12065000	12	8	Elongation factor 1-beta	EEF1B2
NaN	NaN	NaN	NaN	NaN	NaN	NaN	NaN	NaN	NaN	NaN	NaN	NaN	NaN	NaN	NaN	NaN	NaN	NaN	NaN	NaN	NaN	NaN	NaN	NaN	NaN	NaN	3	1	1	28.5	11.6	11.6	19.827	0	4.6444	16582000	9	11	Myosin regulatory light polypeptide 9	MYL9
26.7288	25.0673	26.9281	27.4166	26.3315	26.3166	26.1872	25.6761	26.127	22.4781	25.2995	25.8033	25.7614	24.5662	27.0756	25.7837	25.1115	25.2963	25.0123	25.3601	26.1385	24.9494	26.2037	25.3118	25.5947	24.2621	26.0617	19	19	19	55.7	55.7	55.7	34.258	0	323.31	25691000000	18	800	Zinc-alpha-2-glycoprotein	AZGP1
NaN	NaN	NaN	NaN	NaN	23.6272	23.3109	NaN	24.1498	25.7471	NaN	23.3392	23.2782	24.4959	NaN	NaN	23.2056	23.9334	23.8563	22.6737	23.0811	23.1344	22.204	22.7691	NaN	24.7342	23.3317	12	12	12	30.6	30.6	30.6	59.75	0	60.168	362640000	31	170	ATP synthase subunit alpha, mitochondrial	ATP5A1
NaN	NaN	NaN	NaN	NaN	NaN	NaN	NaN	NaN	23.4588	NaN	NaN	NaN	22.7025	NaN	NaN	NaN	22.3041	21.6919	21.6306	NaN	NaN	NaN	NaN	NaN	22.9965	NaN	3	3	3	9.2	9.2	9.2	50.118	0	7.2951	30054000	25	32	Elongation factor 1-gamma	EEF1G
NaN	NaN	NaN	NaN	NaN	22.8129	NaN	NaN	NaN	24.6878	22.6627	22.9459	NaN	24.2231	22.0646	23.5609	NaN	23.4735	24.172	22.988	NaN	23.0867	NaN	22.1473	22.4069	NaN	22.8397	8	8	8	41.7	41.7	41.7	31.73	0	76.081	227300000	15	96	Erythrocyte band 7 integral membrane protein	STOM
26.572	25.0541	25.361	26.7674	26.0982	25.4944	25.6884	25.7797	24.9854	NaN	24.598	25.5378	24.8467	24.0304	25.4079	25.2728	25.8488	24.5571	25.2255	25.3753	24.4963	25.403	24.9653	25.71	25.6433	NaN	24.5762	16	16	16	64.8	64.8	64.8	39.731	0	323.31	10515000000	15	610	Serum paraoxonase/arylesterase 1	PON1
NaN	NaN	NaN	NaN	NaN	NaN	NaN	NaN	NaN	NaN	NaN	NaN	NaN	22.6123	NaN	21.846	NaN	22.3732	NaN	22.413	NaN	NaN	NaN	NaN	NaN	NaN	NaN	5	3	3	25.7	18.4	18.4	27.764	0	6.9663	47941000	14	43	14-3-3 protein theta	YWHAQ
NaN	NaN	NaN	NaN	NaN	NaN	NaN	NaN	NaN	NaN	NaN	NaN	NaN	NaN	NaN	NaN	NaN	NaN	NaN	NaN	NaN	NaN	NaN	NaN	NaN	NaN	NaN	5	5	5	46.3	46.3	46.3	16.891	0	36.135	57673000	11	8	Calmodulin-like protein 3	CALML3
23.1228	NaN	22.8188	21.9012	24.4017	23.6672	24.0105	24.2428	23.6559	NaN	23.6379	24.1181	23.7276	NaN	24.375	24.2708	23.8541	24.3219	23.7756	23.9554	24.5446	23.0888	23.3525	22.8557	23.4875	NaN	23.2398	8	8	8	24.5	24.5	24.5	51.276	0	74.46	1145400000	19	249	Properdin	CFP
NaN	NaN	NaN	NaN	NaN	NaN	NaN	NaN	NaN	NaN	NaN	NaN	NaN	NaN	NaN	NaN	NaN	NaN	NaN	NaN	NaN	NaN	NaN	NaN	NaN	NaN	NaN	3	3	3	17.4	17.4	17.4	26.411	0	15.054	56182000	10	34	Proteasome subunit alpha type-5	PSMA5
NaN	NaN	NaN	NaN	NaN	22.0885	NaN	NaN	22.9566	23.5709	NaN	22.038	NaN	23.3065	NaN	NaN	NaN	NaN	NaN	22.1219	NaN	NaN	NaN	NaN	NaN	NaN	NaN	6	6	6	15.6	15.6	15.6	67.877	0	15.842	68168000	28	48	Transketolase	TKT
NaN	23.8748	NaN	NaN	NaN	NaN	NaN	NaN	NaN	NaN	20.9622	22.0728	NaN	24.7444	NaN	NaN	NaN	23.3242	NaN	NaN	NaN	22.2001	22.0173	20.8132	NaN	NaN	NaN	16	16	9	53.1	53.1	33.6	44.564	0	39.711	234350000	22	98	Serpin B3	SERPINB3
24.4488	NaN	24.6934	24.3634	24.403	24.4263	NaN	NaN	NaN	NaN	22.042	22.2482	NaN	NaN	23.7879	21.9585	22.6583	NaN	NaN	21.9609	NaN	NaN	22.5636	20.7808	NaN	NaN	NaN	17	17	17	56.9	56.9	56.9	48.541	0	184.51	2684700000	24	199	Kallistatin	SERPINA4
NaN	NaN	NaN	NaN	NaN	NaN	NaN	NaN	NaN	NaN	NaN	NaN	NaN	NaN	NaN	NaN	NaN	NaN	NaN	NaN	NaN	NaN	NaN	NaN	NaN	NaN	NaN	4	4	4	22.9	22.9	22.9	31.554	0	44.077	32321000	11	12	Myristoylated alanine-rich C-kinase substrate	MARCKS
NaN	NaN	NaN	NaN	NaN	NaN	21.7162	NaN	21.1893	23.6515	NaN	NaN	NaN	22.1242	NaN	NaN	NaN	22.0384	21.766	21.6275	22.1332	NaN	21.5231	NaN	NaN	23.6585	22.0528	7	7	7	44.6	44.6	44.6	25.035	0	25.537	84628000	15	75	Peroxiredoxin-6	PRDX6
NaN	NaN	NaN	NaN	NaN	NaN	NaN	NaN	NaN	NaN	NaN	NaN	NaN	NaN	NaN	NaN	NaN	NaN	NaN	NaN	NaN	NaN	NaN	NaN	NaN	NaN	NaN	3	3	3	26.2	26.2	26.2	21.057	0	6.7497	15752000	10	14	Phosphatidylethanolamine-binding protein 1;Hippocampal cholinergic neurostimulating peptide	PEBP1
NaN	NaN	NaN	NaN	NaN	NaN	NaN	NaN	NaN	NaN	NaN	NaN	NaN	NaN	NaN	NaN	NaN	NaN	NaN	NaN	NaN	NaN	NaN	NaN	NaN	NaN	NaN	7	7	6	23.5	23.5	20.8	42.741	0	17.994	50011000	19	18	Leukocyte elastase inhibitor	SERPINB1
NaN	25.036	NaN	NaN	NaN	NaN	23.1933	NaN	23.0004	24.1434	NaN	23.2648	22.6189	23.637	NaN	NaN	NaN	23.7236	NaN	23.1609	24.4024	23.5164	22.3977	NaN	NaN	NaN	NaN	3	3	3	22.2	22.2	22.2	19.25	0	8.9267	218380000	8	68	Lipocalin-1	LCN1
NaN	NaN	NaN	NaN	NaN	NaN	NaN	NaN	NaN	NaN	NaN	NaN	NaN	NaN	NaN	21.2207	NaN	NaN	NaN	21.615	NaN	NaN	NaN	NaN	NaN	NaN	NaN	5	5	5	23.6	23.6	23.6	51.026	0	11.102	19621000	20	15	Coronin-1A;Coronin	CORO1A
NaN	25.2228	NaN	NaN	22.7341	23.6442	23.865	23.9818	NaN	NaN	23.2318	24.0861	23.9835	24.6046	NaN	23.4961	22.5238	23.2021	NaN	23.6086	25.2553	24.581	24.9457	24.0951	23.6993	24.7186	23.6416	6	6	6	55.4	55.4	55.4	11.471	0	20.64	513760000	7	118	Protein S100-A7;Protein S100-A7A	S100A7;S100A7A
NaN	25.478	NaN	NaN	22.2429	22.9265	23.2461	23.2241	23.4785	23.8269	23.0776	23.601	23.2258	24.8862	21.9699	23.0123	22.3094	24.4189	22.7555	22.8004	24.9656	23.7285	22.972	24.0972	24.2139	25.432	23.2495	16	16	16	56.6	56.6	56.6	27.679	0	84.369	831260000	15	298	Caspase-14;Caspase-14 subunit p17, mature form;Caspase-14 subunit p10, mature form;Caspase-14 subunit p20, intermediate form;Caspase-14 subunit p8, intermediate form	CASP14
NaN	NaN	NaN	NaN	NaN	NaN	NaN	NaN	NaN	NaN	NaN	NaN	NaN	NaN	NaN	NaN	NaN	21.9913	NaN	22.1842	NaN	NaN	NaN	NaN	NaN	NaN	NaN	5	2	2	23.6	12.6	12.6	28.082	0.0016611	3.9101	21158000	14	13	14-3-3 protein beta/alpha;14-3-3 protein beta/alpha, N-terminally processed	YWHAB
NaN	NaN	NaN	NaN	NaN	NaN	NaN	NaN	NaN	NaN	NaN	NaN	NaN	NaN	NaN	NaN	NaN	NaN	NaN	NaN	NaN	NaN	NaN	NaN	NaN	NaN	NaN	4	2	2	15.3	8.1	8.1	27.774	0.0048154	3.5282	8580600	16	6	14-3-3 protein sigma	SFN
NaN	24.8083	NaN	21.943	23.6333	22.7973	NaN	23.7967	24.602	25.1379	24.7833	24.2096	23.7837	24.9039	NaN	23.8338	23.1858	24.5204	24.1597	23.7825	24.1363	23.897	23.3452	24.3815	24.1548	25.5151	23.9682	10	10	9	66.2	66.2	60.6	21.892	0	31.892	594630000	11	129	Peroxiredoxin-2	PRDX2
NaN	NaN	NaN	NaN	NaN	NaN	NaN	NaN	NaN	NaN	NaN	NaN	NaN	NaN	NaN	NaN	NaN	NaN	NaN	NaN	NaN	NaN	NaN	NaN	NaN	NaN	NaN	1	1	1	2.6	2.6	2.6	72.968	0.0032841	3.8112	1675500	30	3	Mannosyl-oligosaccharide 1,2-alpha-mannosidase IA	MAN1A1
NaN	NaN	NaN	NaN	NaN	NaN	NaN	NaN	NaN	NaN	NaN	NaN	NaN	NaN	NaN	NaN	NaN	NaN	NaN	NaN	NaN	NaN	NaN	NaN	NaN	NaN	NaN	1	1	1	2.6	2.6	2.6	105.87	0.0048544	3.6224	2447200	39	3	Thrombospondin-4	THBS4
24.3118	NaN	22.4058	25.0565	24.205	23.2818	22.6283	NaN	22.7127	NaN	21.863	22.7209	22.1241	NaN	22.4817	22.2897	23.0874	NaN	21.7691	21.8716	NaN	NaN	21.0793	NaN	22.37	NaN	22.0793	18	18	18	40.7	40.7	40.7	66.034	0	281.89	2112700000	24	269	Insulin-like growth factor-binding protein complex acid labile subunit	IGFALS
25.0171	NaN	24.5266	26.7681	24.7323	24.129	24.7587	24.3064	23.3292	NaN	23.1168	23.687	23.9662	NaN	24.9122	23.3462	23.8377	22.2258	23.0971	23.2807	22.5543	NaN	24.0488	23.0948	24.1554	NaN	24.3339	17	17	17	58.9	58.9	58.9	46.312	0	323.31	6114900000	21	385	Pigment epithelium-derived factor	SERPINF1
21.377	NaN	21.7596	NaN	NaN	23.1642	23.2711	22.4506	23.2788	24.2697	22.3542	22.6188	23.0253	23.5893	22.2093	22.6422	22.848	23.9439	23.0746	22.7452	NaN	22.101	22.6076	22.7151	22.1155	24.4572	22.169	9	9	9	63.6	63.6	63.6	21.086	0	53.312	355700000	13	180	Transgelin-2	TAGLN2
NaN	NaN	NaN	NaN	NaN	NaN	NaN	NaN	NaN	NaN	NaN	NaN	NaN	NaN	NaN	NaN	NaN	NaN	NaN	NaN	NaN	NaN	NaN	NaN	NaN	NaN	NaN	3	3	3	7.3	7.3	7.3	68.303	0	4.3647	4003600	33	7	V-type proton ATPase catalytic subunit A	ATP6V1A
NaN	NaN	NaN	NaN	21.2131	22.6944	NaN	NaN	NaN	NaN	22.276	22.4726	NaN	23.3762	NaN	22.4548	22.7627	23.061	NaN	NaN	NaN	NaN	22.4851	NaN	22.6546	26.1306	22.8768	2	2	2	6.6	6.6	6.6	60.958	0	40.374	93989000	23	52	Platelet glycoprotein V	GP5
NaN	NaN	NaN	NaN	NaN	NaN	NaN	NaN	NaN	NaN	NaN	NaN	NaN	NaN	NaN	NaN	NaN	NaN	NaN	NaN	NaN	NaN	NaN	NaN	NaN	NaN	NaN	1	1	1	4	4	4	58.024	0.0047544	3.3573	3877400	26	3	T-complex protein 1 subunit zeta	CCT6A
NaN	NaN	NaN	NaN	NaN	22.0555	21.9276	NaN	22.4795	24.1069	NaN	22.4974	21.959	22.7797	NaN	NaN	NaN	22.609	22.7021	22.0187	NaN	22.064	21.8702	NaN	NaN	NaN	NaN	10	10	10	41.1	41.1	41.1	35.503	0	21.674	111320000	20	76	Malate dehydrogenase, mitochondrial;Malate dehydrogenase	MDH2
NaN	NaN	NaN	NaN	NaN	NaN	NaN	NaN	NaN	NaN	NaN	NaN	NaN	NaN	NaN	NaN	NaN	NaN	NaN	NaN	NaN	NaN	NaN	NaN	NaN	NaN	NaN	2	2	2	17.4	17.4	17.4	21.029	0	7.2483	10698000	8	8	Prostaglandin-H2 D-isomerase	PTGDS
NaN	22.6021	NaN	NaN	NaN	NaN	NaN	NaN	NaN	NaN	NaN	NaN	NaN	22.3185	NaN	NaN	NaN	NaN	NaN	NaN	NaN	NaN	NaN	NaN	NaN	NaN	NaN	7	7	7	13.9	13.9	13.9	72.697	0	15.785	24070000	34	21	Histidine ammonia-lyase	HAL
NaN	NaN	NaN	NaN	22.1262	NaN	NaN	NaN	NaN	NaN	NaN	NaN	NaN	NaN	22.4373	21.79	NaN	NaN	NaN	NaN	NaN	NaN	NaN	NaN	NaN	NaN	NaN	7	7	7	17.7	17.7	17.7	61.132	0	60.468	132860000	23	43	Biotinidase	BTD
26.0723	NaN	25.8981	26.9605	26.3617	25.7222	25.5908	25.9047	25.8104	NaN	25.183	25.7907	25.3397	NaN	26.4724	25.4715	25.8352	23.8405	24.623	25.1592	24.0095	23.8597	25.0742	24.1948	24.9049	NaN	24.6287	27	27	27	49.6	49.6	49.6	69.068	0	323.31	13450000000	37	755	Afamin	AFM
NaN	23.5265	NaN	NaN	NaN	NaN	NaN	NaN	NaN	24.0842	24.5443	NaN	NaN	24.3678	NaN	23.0976	NaN	NaN	NaN	NaN	25.1479	24.1843	NaN	NaN	23.9271	23.1931	NaN	6	6	6	55.1	55.1	55.1	15.075	0	15.2	224100000	10	69	Galectin-7	LGALS7
NaN	NaN	NaN	NaN	NaN	NaN	NaN	NaN	NaN	NaN	NaN	NaN	NaN	NaN	NaN	NaN	NaN	NaN	NaN	NaN	NaN	NaN	NaN	NaN	NaN	NaN	NaN	8	8	8	18.2	18.2	18.2	79.246	0	23.639	58385000	30	34	Mannan-binding lectin serine protease 1;Mannan-binding lectin serine protease 1 heavy chain;Mannan-binding lectin serine protease 1 light chain	MASP1
NaN	NaN	NaN	NaN	NaN	NaN	NaN	NaN	NaN	22.5266	NaN	NaN	NaN	NaN	NaN	NaN	NaN	NaN	21.3746	22.0285	NaN	NaN	NaN	NaN	NaN	NaN	NaN	6	6	6	19.3	19.3	19.3	50.663	0	16.246	58881000	27	37	Rab GDP dissociation inhibitor beta;Rab GDP dissociation inhibitor alpha	GDI2;GDI1
23.2881	NaN	23.5117	24.7929	23.4706	24.019	22.972	23.5324	23.4336	NaN	23.5206	23.49	23.8574	NaN	23.0964	21.6218	23.1223	22.8016	23.561	22.0728	NaN	NaN	23.1003	22.9431	23.1457	NaN	23.9272	10	10	10	34.9	34.9	34.9	38.429	0	181.76	1938200000	16	206	Lumican	LUM
NaN	NaN	NaN	NaN	NaN	NaN	NaN	NaN	NaN	NaN	NaN	NaN	NaN	NaN	NaN	NaN	NaN	NaN	NaN	NaN	NaN	NaN	NaN	NaN	NaN	NaN	NaN	7	7	7	20.5	20.5	20.5	53.139	0	17.546	30779000	22	15	6-phosphogluconate dehydrogenase, decarboxylating	PGD
NaN	NaN	NaN	NaN	NaN	NaN	NaN	NaN	NaN	NaN	NaN	NaN	NaN	NaN	NaN	23.3504	NaN	NaN	NaN	25.0264	NaN	NaN	NaN	NaN	NaN	NaN	NaN	5	5	5	47.3	47.3	47.3	22.988	0	30.759	101570000	12	23	Rho GDP-dissociation inhibitor 2	ARHGDIB
NaN	NaN	NaN	NaN	NaN	NaN	NaN	NaN	NaN	NaN	NaN	NaN	NaN	NaN	NaN	NaN	NaN	NaN	NaN	NaN	NaN	NaN	NaN	NaN	NaN	NaN	NaN	2	2	2	9.8	9.8	9.8	32.922	0.007716	3.1602	3713700	13	5	F-actin-capping protein subunit alpha-1;F-actin-capping protein subunit alpha-2	CAPZA1;CAPZA2
NaN	25.7717	NaN	NaN	NaN	NaN	23.3352	NaN	NaN	NaN	NaN	NaN	NaN	NaN	NaN	23.2223	NaN	NaN	NaN	23.4753	NaN	NaN	NaN	24.5286	NaN	NaN	NaN	4	3	3	32.3	25.2	25.2	14.553	0	7.092	273650000	6	47	Apolipoprotein C-IV	APOC4
NaN	NaN	NaN	NaN	NaN	NaN	NaN	NaN	NaN	NaN	NaN	NaN	NaN	NaN	NaN	NaN	NaN	NaN	NaN	NaN	NaN	NaN	NaN	NaN	NaN	NaN	NaN	4	4	4	12.2	12.2	12.2	54.739	0	15.137	72798000	22	22	Phospholipid transfer protein	PLTP
NaN	NaN	NaN	NaN	NaN	23.848	NaN	23.6219	25.0207	26.3614	23.2765	24.2859	24.1564	NaN	22.9758	NaN	NaN	24.9947	24.3533	24.5576	24.0831	23.1616	NaN	NaN	23.5142	NaN	NaN	2	2	2	19.1	19.1	19.1	10.245	0	6.8914	421360000	4	70	Neutrophil defensin 3;HP 3-56;Neutrophil defensin 2;Neutrophil defensin 1;HP 1-56;Neutrophil defensin 2	DEFA3;DEFA1
NaN	22.3679	21.2681	NaN	NaN	23.0847	22.8355	22.9212	23.6448	25.0022	22.1757	23.0998	22.9614	23.6389	22.1725	22.6174	22.4947	23.8172	23.14	23.3264	NaN	22.9792	22.3818	22.5492	22.6059	24.6352	22.1357	10	10	10	64.3	64.3	64.3	26.669	0	86.752	449330000	16	230	Triosephosphate isomerase	TPI1
NaN	23.0765	NaN	NaN	NaN	24.2235	24.3922	23.854	25.2231	26.3387	NaN	24.4248	24.5969	25.6836	NaN	23.7732	24.5732	25.1339	24.9027	24.3005	NaN	24.3419	23.143	23.7895	23.4512	25.4793	23.6667	5	5	5	20.2	20.2	20.2	30.077	0	51.898	671260000	10	147	Myelin proteolipid protein	PLP1
26.1383	27.4796	27.5045	26.1347	25.2766	28.4994	27.9801	27.7558	28.7283	29.5922	27.8536	28.5138	28.1239	28.7748	27.5694	28.2716	28.4086	28.7362	28.4471	28.3684	27.8449	27.8403	27.9515	27.6535	27.6319	29.6287	27.7299	22	22	1	74.7	74.7	4.5	41.736	0	323.31	43991000000	20	1948	Actin, cytoplasmic 1;Actin, cytoplasmic 1, N-terminally processed	ACTB
NaN	NaN	NaN	NaN	NaN	NaN	NaN	NaN	22.6516	24.0654	NaN	NaN	22.0022	23.0878	NaN	NaN	NaN	22.8965	NaN	NaN	NaN	NaN	NaN	NaN	NaN	NaN	NaN	6	6	6	19.5	19.5	19.5	46.153	0	11.737	43863000	22	36	Eukaryotic initiation factor 4A-I;Eukaryotic initiation factor 4A-II;Eukaryotic initiation factor 4A-II, N-terminally processed	EIF4A1;EIF4A2
NaN	NaN	NaN	NaN	NaN	NaN	NaN	NaN	NaN	NaN	NaN	NaN	NaN	NaN	NaN	NaN	NaN	NaN	NaN	NaN	NaN	NaN	NaN	NaN	NaN	NaN	NaN	3	3	3	20.9	20.9	20.9	21.258	0	5.5208	6371400	9	8	Cell division control protein 42 homolog	CDC42
NaN	NaN	NaN	NaN	NaN	NaN	NaN	NaN	NaN	NaN	NaN	NaN	NaN	NaN	NaN	NaN	NaN	NaN	NaN	NaN	NaN	NaN	NaN	NaN	NaN	NaN	NaN	3	3	2	17	17	11.5	22.541	0	4.6379	12830000	13	9	Ras-related protein Rab-10	RAB10
23.151	NaN	23.0508	NaN	NaN	24.4219	23.8428	23.8182	24.6973	25.3926	24.022	24.458	24.0849	24.9356	23.6546	24.2291	24.5827	24.8069	24.604	24.7986	NaN	24.6177	23.8812	24.0616	23.467	25.9007	23.774	7	7	7	55.4	55.4	55.4	20.825	0	49.97	873950000	10	213	Ras-related protein Rap-1b;Ras-related protein Rap-1b-like protein;Ras-related protein Rap-1A	RAP1B;RAP1A
NaN	NaN	NaN	NaN	NaN	NaN	NaN	NaN	22.0583	NaN	NaN	NaN	NaN	22.6366	NaN	NaN	NaN	22.3603	22.4291	NaN	NaN	NaN	NaN	NaN	NaN	NaN	NaN	2	2	2	25.5	25.5	25.5	10.932	0	6.7104	26873000	8	23	10 kDa heat shock protein, mitochondrial	HSPE1;HSPE1-MOB4
NaN	NaN	NaN	NaN	24.785	NaN	23.8431	24.9156	24.0906	25.1322	NaN	NaN	24.3033	NaN	23.8611	25.6182	NaN	25.512	NaN	NaN	NaN	NaN	24.3953	24.6174	25.3607	NaN	25.5115	4	4	4	39.9	39.9	39.9	16.537	0	270.42	566360000	9	94	Lysozyme C;Lysozyme	LYZ
NaN	NaN	NaN	NaN	NaN	NaN	NaN	NaN	NaN	NaN	21.8178	NaN	NaN	NaN	NaN	NaN	NaN	NaN	NaN	24.5304	NaN	NaN	NaN	21.6591	NaN	NaN	NaN	2	2	2	26.9	26.9	26.9	13.714	0	43.996	222720000	6	44	Beta-2-microglobulin;Beta-2-microglobulin form pI 5.3	B2M
NaN	NaN	NaN	NaN	NaN	NaN	21.4321	NaN	22.6014	24	NaN	NaN	22.4005	NaN	NaN	NaN	21.4937	22.3325	22.2924	22.2906	NaN	NaN	22.106	NaN	NaN	NaN	NaN	9	9	9	26.6	26.6	26.6	50.976	0	29.896	56629000	24	54	Heterogeneous nuclear ribonucleoprotein K	HNRNPK
NaN	NaN	NaN	NaN	NaN	22.2915	NaN	22.4079	22.5252	23.7788	NaN	22.3163	21.8433	22.6748	NaN	21.6977	NaN	22.6332	NaN	22.3557	NaN	NaN	NaN	NaN	NaN	23.8609	21.784	7	5	4	36	28.7	25.1	28.302	0	15.412	96801000	16	65	14-3-3 protein gamma;14-3-3 protein gamma, N-terminally processed	YWHAG
NaN	NaN	NaN	NaN	NaN	NaN	NaN	NaN	NaN	NaN	NaN	NaN	NaN	NaN	NaN	NaN	NaN	NaN	NaN	NaN	NaN	NaN	NaN	NaN	NaN	NaN	NaN	2	2	2	12.8	12.8	12.8	21.879	0	4.1243	14788000	9	14	40S ribosomal protein S8	RPS8
NaN	NaN	NaN	NaN	NaN	23.0334	23.468	22.6235	NaN	24.1629	22.4213	23.3198	22.9064	23.3479	22.5286	23.0569	NaN	23.5546	22.6061	23.2624	NaN	NaN	22.4568	22.2922	22.7341	22.8821	22.4949	9	7	7	41.2	34.1	34.1	29.174	0	25.433	218460000	17	138	14-3-3 protein epsilon	YWHAE
NaN	NaN	NaN	NaN	NaN	24.9636	25.2119	24.5512	25.3772	26.3781	NaN	25.2074	25.0056	25.4839	NaN	NaN	NaN	25.361	25.4226	25.1543	NaN	NaN	24.146	24.2736	NaN	NaN	24.5709	2	2	2	31.8	31.8	31.8	5.0526	0	12.014	692240000	2	71	Thymosin beta-4;Hematopoietic system regulatory peptide	TMSB4X
21.6516	25.2609	24.3529	22.1867	23.164	26.3656	26.5698	26.3376	27.1104	28.2379	25.6446	26.5956	26.6828	27.1826	25.7426	25.7745	26.3543	27.1761	26.7717	26.5615	25.7398	26.4003	25.8253	25.9053	25.8339	27.7119	25.8286	8	8	8	53.4	53.4	53.4	11.367	0	87.775	5597200000	6	455	Histone H4	HIST1H4A
NaN	NaN	NaN	NaN	NaN	21.9756	NaN	NaN	22.4168	23.9755	NaN	NaN	NaN	23.1547	22.7971	NaN	21.5153	NaN	22.8161	24.6755	NaN	21.2106	NaN	NaN	NaN	NaN	NaN	10	10	6	45.9	45.9	29.7	37.377	0	37.087	148840000	13	63	Guanine nucleotide-binding protein G(I)/G(S)/G(T) subunit beta-1	GNB1
NaN	NaN	NaN	NaN	NaN	NaN	NaN	NaN	NaN	NaN	NaN	NaN	NaN	NaN	NaN	NaN	NaN	NaN	NaN	NaN	NaN	NaN	NaN	NaN	NaN	NaN	NaN	7	3	3	29.4	13.2	13.2	37.331	0	6.041	12700000	13	5	Guanine nucleotide-binding protein G(I)/G(S)/G(T) subunit beta-2	GNB2
NaN	23.1116	NaN	NaN	NaN	24.1491	24.0548	23.762	24.7218	25.887	23.6642	24.1184	23.7521	24.9668	23.5491	23.482	23.6801	24.7421	24.5886	24.6672	23.5354	23.6527	23.5657	23.4349	23.7064	24.4354	23.7307	9	9	9	64.8	64.8	64.8	18.012	0	31.5	984960000	10	275	Peptidyl-prolyl cis-trans isomerase A;Peptidyl-prolyl cis-trans isomerase A, N-terminally processed;Peptidyl-prolyl cis-trans isomerase	PPIA
NaN	NaN	NaN	NaN	NaN	21.0419	NaN	NaN	21.6985	22.7858	NaN	NaN	NaN	22.0933	NaN	NaN	NaN	NaN	NaN	NaN	NaN	NaN	NaN	NaN	NaN	NaN	NaN	2	2	2	25	25	25	11.951	0	6.4908	22084000	3	28	Peptidyl-prolyl cis-trans isomerase FKBP1A;Peptidyl-prolyl cis-trans isomerase	FKBP1A;FKBP12-Exin;FKBP12-Exip2
22.6604	23.2683	23.2044	20.6911	21.5047	24.8156	24.5118	24.2185	25.2818	26.3338	24.3258	24.9897	24.695	25.3116	24.228	24.5564	24.5575	25.348	25.0785	24.8791	23.5249	24.4915	24.278	23.9577	24.0478	25.7975	24.0701	11	11	9	50.2	50.2	42.9	27.745	0	323.31	2631900000	14	496	14-3-3 protein zeta/delta	YWHAZ
NaN	NaN	NaN	NaN	NaN	NaN	NaN	NaN	NaN	NaN	NaN	NaN	NaN	NaN	NaN	NaN	NaN	NaN	NaN	NaN	NaN	NaN	NaN	NaN	NaN	NaN	NaN	1	1	1	31.8	31.8	31.8	5.0256	0	4.1013	96016000	2	30	Thymosin beta-10	TMSB10
NaN	22.2874	22.6562	NaN	NaN	24.6986	23.8828	NaN	24.9919	25.7459	24.3308	25.1677	24.9719	24.7258	23.9731	24.6608	23.7475	24.4297	24.6542	23.9125	22.6445	24.1512	24.3746	23.9455	23.3676	24.1551	23.6111	15	15	7	53.2	53.2	28.6	28.521	0	144.37	1251800000	15	270	Tropomyosin alpha-4 chain	TPM4
25.2988	NaN	26.796	25.3709	NaN	27.2608	26.5391	26.9088	27.3092	27.9899	26.9178	27.1596	26.9225	27.6982	26.6063	27.4683	27.4943	27.1447	27.2139	27.4835	25.5111	26.6278	27.2161	27.0392	26.1604	NaN	27.0624	12	2	2	34.7	9	9	42.051	0	62.367	4946900000	20	160	Actin, alpha skeletal muscle;Actin, alpha cardiac muscle 1;Actin, gamma-enteric smooth muscle;Actin, aortic smooth muscle	ACTA1;ACTC1;ACTG2;ACTA2
21.9291	24.8106	21.246	21.5772	22.5737	25.7806	25.7202	24.9912	25.7877	27.4304	24.7045	25.7293	25.4419	26.5799	24.9504	25.2101	25.4576	26.3568	26.0299	25.8059	25.1398	25.3697	24.7715	25.3179	24.9889	27.4109	25.1531	19	19	0	62.7	62.7	0	50.151	0	323.31	4755300000	21	792	Tubulin alpha-1B chain	TUBA1B
NaN	NaN	NaN	NaN	NaN	22.3768	23.0203	NaN	23.3869	24.475	22.0008	22.6336	22.6051	23.9996	22.6694	22.2829	22.5161	23.4889	23.1118	23.2391	NaN	22.4562	21.9644	21.8212	NaN	24.1138	NaN	16	3	3	51.6	10	10	49.924	0	14.101	192060000	21	109	Tubulin alpha-4A chain	TUBA4A
22.0129	23.7783	22.1551	20.3908	22.5461	25.146	25.3464	24.7155	25.7674	26.9497	24.2834	25.3323	25.2391	26.0465	24.3573	24.4219	24.9401	25.8671	25.486	25.3909	24.6844	25.0364	24.4825	24.7777	24.5319	26.9238	24.966	19	19	1	59.6	59.6	2.7	49.83	0	323.31	3801000000	19	675	Tubulin beta-4B chain	TUBB4B
27.7119	26.2151	25.6992	27.6721	28.6351	26.5931	25.9444	27.7108	26.5489	28.1758	27.5735	28.0121	27.6586	26.8855	26.1938	28.354	26.5347	28.1061	26.6488	27.3266	28.1043	25.7659	27.3247	28.0664	27.2099	26.2698	27.7038	14	14	7	95.2	95.2	61.9	15.998	0	323.31	39803000000	11	1094	Hemoglobin subunit beta;LVV-hemorphin-7;Spinorphin	HBB
27.6602	26.2953	25.7767	27.7558	29.2576	26.7986	26.3423	28.1182	26.3358	28.0496	27.647	28.1622	27.8385	27.3453	26.1877	28.0202	26.9413	28.4151	27.0834	27.8684	27.8869	26.1247	27.5409	28.855	27.2636	26.3108	27.9296	10	10	6	83.8	83.8	59.9	15.257	0	323.31	29486000000	8	766	Hemoglobin subunit alpha	HBA1;HBA2
23.7593	NaN	22.5371	22.9025	23.8252	22.75	22.3836	23.3101	22.4289	NaN	22.5392	23.0902	22.3879	NaN	23.1873	22.4222	23.1153	22.0868	NaN	22.4088	NaN	NaN	22.292	NaN	NaN	NaN	NaN	15	15	15	27.4	27.4	27.4	92.335	0	92.926	723500000	37	164	Phosphatidylinositol-glycan-specific phospholipase D	GPLD1
NaN	NaN	NaN	NaN	NaN	NaN	NaN	NaN	NaN	NaN	NaN	NaN	NaN	NaN	NaN	NaN	NaN	NaN	NaN	NaN	NaN	NaN	NaN	NaN	NaN	NaN	NaN	1	1	1	19.6	19.6	19.6	10.575	0	4.2587	32540000	4	14	Protein S100-A12;Calcitermin	S100A12
NaN	NaN	NaN	NaN	NaN	NaN	NaN	NaN	22.5702	NaN	NaN	22.3835	NaN	NaN	NaN	NaN	NaN	NaN	NaN	24.2804	NaN	NaN	NaN	NaN	NaN	NaN	NaN	3	3	3	35.7	35.7	35.7	22.693	0	14.392	84997000	11	30	Brain acid soluble protein 1	BASP1
NaN	NaN	NaN	NaN	NaN	26.4511	NaN	NaN	NaN	NaN	27.1346	NaN	NaN	NaN	NaN	NaN	NaN	NaN	NaN	NaN	NaN	NaN	NaN	25.6505	NaN	NaN	26.9993	2	2	1	39.3	39.3	25.6	12.446	0	323.31	3769300000	4	57	Ig lambda chain V-III region LOI
25.1079	29.2559	NaN	NaN	26.4143	26.3117	27.1049	26.1952	27.13	28.2332	26.7523	27.1713	27.2762	29.0877	25.3854	26.4072	27.2268	28.0769	26.6617	27.6818	27.8711	27.5672	26.6966	28.7845	27.2628	28.4679	27.4408	5	5	5	46.4	46.4	46.4	11.284	0	60.284	7193300000	5	204	Dermcidin;Survival-promoting peptide;DCD-1	DCD
NaN	NaN	NaN	NaN	NaN	NaN	NaN	NaN	NaN	NaN	NaN	NaN	NaN	NaN	NaN	NaN	NaN	NaN	NaN	NaN	NaN	NaN	NaN	NaN	NaN	NaN	NaN	1	1	1	6.8	6.8	6.8	21.308	0.0046802	3.2606	3663100	11	2	Rho-related GTP-binding protein RhoG	RHOG
NaN	NaN	NaN	NaN	NaN	NaN	NaN	NaN	NaN	NaN	NaN	NaN	NaN	NaN	NaN	NaN	NaN	NaN	NaN	NaN	NaN	NaN	NaN	NaN	NaN	NaN	NaN	1	1	1	1.7	1.7	1.7	106.56	0.0076687	3.138	14800000000	44	32	FYVE, RhoGEF and PH domain-containing protein 1	FGD1
NaN	24.0384	NaN	NaN	NaN	NaN	NaN	NaN	NaN	23.7383	24.0103	NaN	NaN	25.0739	NaN	NaN	NaN	24.7542	NaN	23.5834	24.8923	24.0748	23.8475	24.0613	23.7219	NaN	23.3507	6	6	6	48.1	48.1	48.1	15.164	0	43.011	348610000	8	90	Fatty acid-binding protein, epidermal	FABP5
NaN	NaN	NaN	NaN	NaN	NaN	NaN	NaN	22.7078	23.8759	NaN	23.334	NaN	23.4056	NaN	22.6043	NaN	22.7635	NaN	NaN	NaN	NaN	NaN	NaN	NaN	NaN	NaN	7	7	7	22.9	22.9	22.9	51.901	0	17.459	119620000	28	55	Adenylyl cyclase-associated protein 1	CAP1
NaN	26.5619	NaN	NaN	23.0707	23.1512	23.7748	23.5759	25.7909	25.672	24.8494	24.5191	23.8391	26.497	22.362	22.6154	23.4621	25.5066	23.699	24.2749	25.0053	25.2426	23.78	24.9586	24.9538	26.5218	24.2041	26	26	26	34.3	34.3	34.3	113.75	0	279.86	2547900000	37	610	Desmoglein-1	DSG1
25.7259	NaN	24.7391	24.4551	25.4065	25.6251	25.2748	25.7143	25.6402	NaN	25.3781	25.2155	25.0919	NaN	24.8823	25.2027	25.1331	23.258	24.6831	24.9629	25.688	24.7046	26.0753	NaN	24.1939	NaN	24.8839	15	7	3	64.2	38.5	13	37.65	0	203.9	3692100000	15	308	Complement factor H-related protein 1	CFHR1
NaN	NaN	NaN	NaN	NaN	NaN	NaN	NaN	NaN	NaN	NaN	NaN	NaN	NaN	NaN	NaN	NaN	NaN	NaN	NaN	NaN	NaN	NaN	NaN	NaN	NaN	NaN	4	2	2	18.3	11	11	28.218	0	4.1504	4723900	16	7	14-3-3 protein eta	YWHAH
NaN	NaN	NaN	NaN	NaN	NaN	NaN	NaN	NaN	NaN	NaN	NaN	NaN	NaN	NaN	NaN	NaN	NaN	NaN	NaN	NaN	NaN	NaN	NaN	NaN	NaN	NaN	1	1	1	8.6	8.6	8.6	16.691	0.0091047	3.0671	6818200	5	4	Proteolipid protein 2	PLP2
NaN	NaN	NaN	NaN	NaN	NaN	NaN	NaN	NaN	NaN	NaN	NaN	NaN	NaN	NaN	NaN	NaN	NaN	NaN	NaN	NaN	NaN	NaN	NaN	NaN	NaN	NaN	2	2	2	20.4	20.4	20.4	16.453	0	6.5352	17117000	7	6	Galectin-10	CLC
22.5477	NaN	25.1713	24.7887	22.4143	24.4838	24.719	24.126	24.552	NaN	24.2222	23.5384	24.9642	NaN	25.0219	25.0761	24.5759	24.0807	24.2957	23.8583	25.1231	24.0547	25.091	23.6042	24.5507	NaN	24.0175	18	18	18	29.6	29.6	29.6	99.848	0	323.31	3642600000	35	427	Inter-alpha-trypsin inhibitor heavy chain H3	ITIH3
22.5274	NaN	21.9727	NaN	23.4147	23.3565	23.5957	24.3791	25.0979	NaN	22.8528	22.8276	22.8727	23.1373	23.9948	24.491	22.0407	25.6232	25.0667	24.7611	24.8374	25.0275	23.4224	24.6426	25.5432	NaN	23.6391	14	14	14	34.5	34.5	34.5	65.33	0	323.31	1883100000	26	425	Galectin-3-binding protein	LGALS3BP
NaN	26.995	NaN	NaN	NaN	23.8323	24.41	25.014	26.5748	26.3289	24.8694	24.4519	24.6423	27.0185	24.1907	24.2429	NaN	26.0738	24.2944	24.4499	25.9558	24.6017	24.4538	25.3893	24.7695	27.4928	25.0135	13	13	13	20.5	20.5	20.5	99.986	0	89.701	1684300000	44	204	Desmocollin-1	DSC1
NaN	NaN	NaN	NaN	NaN	NaN	NaN	NaN	NaN	NaN	NaN	NaN	NaN	NaN	NaN	NaN	NaN	NaN	NaN	NaN	NaN	NaN	NaN	NaN	NaN	NaN	NaN	4	4	4	4.9	4.9	4.9	629.09	0	5.4447	5001400	377	6	Neuroblast differentiation-associated protein AHNAK	AHNAK
NaN	NaN	NaN	NaN	22.6645	NaN	NaN	NaN	NaN	NaN	NaN	NaN	23.7331	NaN	NaN	22.5599	NaN	NaN	NaN	NaN	NaN	NaN	23.7485	NaN	22.2379	NaN	21.844	7	7	7	22.5	22.5	22.5	54.64	0	77.583	133050000	23	45	EGF-containing fibulin-like extracellular matrix protein 1	EFEMP1
21.9209	NaN	NaN	NaN	NaN	NaN	NaN	NaN	NaN	NaN	NaN	NaN	NaN	23.0251	NaN	NaN	NaN	22.1478	22.7522	NaN	22.531	21.4107	NaN	23.0535	NaN	NaN	NaN	15	15	15	18.6	18.6	18.6	138.11	0	50.082	117170000	76	82	Multimerin-1;Platelet glycoprotein Ia*;155 kDa platelet multimerin	MMRN1
NaN	NaN	NaN	NaN	24.4519	NaN	23.7839	NaN	23.9975	NaN	NaN	NaN	NaN	NaN	NaN	25.1296	24.2887	NaN	24.2625	NaN	NaN	NaN	NaN	NaN	NaN	NaN	NaN	3	3	3	11.7	11.7	11.7	35.399	0	47.82	360230000	13	40	Apolipoprotein F	APOF
NaN	24.538	NaN	NaN	NaN	NaN	NaN	NaN	22.9459	NaN	23.2156	NaN	NaN	23.7285	NaN	NaN	NaN	NaN	NaN	NaN	23.7422	NaN	NaN	NaN	NaN	NaN	NaN	7	7	7	11.1	11.1	11.1	82.86	0	34.984	98292000	46	47	Plakophilin-1	PKP1
NaN	24.284	NaN	NaN	NaN	NaN	22.7922	NaN	23.8256	NaN	23.5312	23.3196	NaN	23.8934	NaN	NaN	NaN	23.6549	NaN	NaN	NaN	NaN	NaN	23.4427	NaN	NaN	NaN	5	5	5	14.1	14.1	14.1	52.562	0	12.313	123770000	26	47	Bleomycin hydrolase	BLMH
NaN	NaN	NaN	NaN	NaN	NaN	NaN	NaN	23.1382	24.3765	NaN	22.8492	NaN	23.2935	NaN	NaN	NaN	23.8149	NaN	NaN	NaN	NaN	NaN	NaN	NaN	NaN	NaN	17	4	3	52.4	13.5	10.8	49.906	0	16.501	107420000	19	44	Tubulin beta-2A chain;Tubulin beta-2B chain	TUBB2A;TUBB2B
24.7705	NaN	NaN	22.7549	25.0353	22.4761	23.9522	23.0074	23.473	NaN	22.4411	22.5326	23.3288	NaN	24.7223	NaN	23.8015	NaN	23.5207	22.0957	NaN	NaN	24.1042	NaN	23.2038	NaN	22.177	12	12	12	25.4	25.4	25.4	62.671	0	128.94	984820000	17	167	Hyaluronan-binding protein 2;Hyaluronan-binding protein 2 50 kDa heavy chain;Hyaluronan-binding protein 2 50 kDa heavy chain alternate form;Hyaluronan-binding protein 2 27 kDa light chain;Hyaluronan-binding protein 2 27 kDa light chain alternate form	HABP2
NaN	NaN	NaN	NaN	NaN	NaN	NaN	NaN	22.008	NaN	21.5718	NaN	NaN	23.647	NaN	NaN	NaN	NaN	NaN	NaN	NaN	NaN	NaN	22.6844	NaN	NaN	NaN	5	5	5	9.6	9.6	9.6	99.968	0	19.168	90854000	45	45	Desmocollin-3	DSC3
27.1476	21.5041	27.4414	28.0024	26.775	26.7227	26.5249	26.1636	26.5402	NaN	26.4222	26.0458	26.3402	NaN	27.1138	26.6036	26.289	25.499	25.9986	25.9035	26.5396	25.7415	26.5383	26.1274	26.3944	NaN	26.4981	44	44	1	54.4	54.4	1.2	103.36	0	323.31	51560000000	44	1674	Inter-alpha-trypsin inhibitor heavy chain H4;70 kDa inter-alpha-trypsin inhibitor heavy chain H4;35 kDa inter-alpha-trypsin inhibitor heavy chain H4	ITIH4
NaN	NaN	NaN	NaN	NaN	NaN	NaN	NaN	NaN	NaN	NaN	NaN	NaN	NaN	NaN	NaN	NaN	NaN	NaN	NaN	NaN	NaN	NaN	NaN	NaN	NaN	NaN	5	5	5	15.2	15.2	15.2	48.121	0	10.158	4911400	17	6	Protein disulfide-isomerase A6	PDIA6
21.7341	22.7195	20.8523	NaN	NaN	22.4539	NaN	22.1019	NaN	NaN	NaN	NaN	NaN	NaN	NaN	NaN	NaN	NaN	NaN	NaN	NaN	NaN	NaN	22.0004	22.7542	24.8166	NaN	7	7	7	42.6	42.6	42.6	31.54	0	31.032	107950000	13	47	Ras suppressor protein 1	RSU1
NaN	NaN	NaN	NaN	NaN	NaN	22.1934	NaN	NaN	NaN	NaN	NaN	NaN	NaN	NaN	23.2121	23.3266	24.0057	NaN	23.5746	NaN	23.0919	NaN	NaN	NaN	NaN	23.52	4	4	4	15	15	15	34.001	0	45.95	276400000	14	64	Ficolin-2	FCN2
NaN	NaN	20.4618	21.2386	NaN	NaN	NaN	NaN	NaN	NaN	NaN	NaN	NaN	NaN	NaN	NaN	NaN	NaN	NaN	NaN	NaN	NaN	NaN	NaN	NaN	NaN	NaN	4	4	4	11.4	11.4	11.4	74.68	0	77.083	36188000	30	20	Transforming growth factor-beta-induced protein ig-h3	TGFBI
NaN	NaN	NaN	NaN	NaN	27.6631	NaN	23.8746	24.8443	NaN	24.1501	NaN	NaN	NaN	NaN	NaN	NaN	NaN	NaN	NaN	NaN	NaN	NaN	NaN	NaN	NaN	NaN	4	4	4	29.5	29.5	29.5	26.413	0	55.557	560220000	10	70	Adiponectin	ADIPOQ
22.771	23.5559	22.2142	NaN	22.5674	22.8235	22.7596	NaN	23.3846	NaN	22.7257	22.852	23.1475	22.4837	22.903	22.8354	23.7712	22.4669	22.4114	22.2499	NaN	22.0281	22.8949	21.1899	NaN	NaN	22.0922	14	14	14	38.5	38.5	38.5	60.673	0	112.97	465660000	30	166	Extracellular matrix protein 1	ECM1
NaN	NaN	NaN	NaN	NaN	NaN	NaN	NaN	NaN	NaN	NaN	NaN	NaN	NaN	NaN	NaN	NaN	NaN	NaN	NaN	NaN	NaN	NaN	NaN	NaN	NaN	NaN	6	1	1	18.5	7.2	7.2	49.775	0	6.4	7425600	19	3	Tubulin beta-8 chain	TUBB8
NaN	NaN	NaN	NaN	NaN	NaN	NaN	NaN	NaN	NaN	NaN	NaN	NaN	NaN	NaN	NaN	NaN	NaN	NaN	NaN	NaN	NaN	NaN	NaN	NaN	NaN	NaN	2	2	2	0.3	0.3	0.3	575.89	0	4.0084	3055100000	207	37	Hydrocephalus-inducing protein homolog	HYDIN
NaN	NaN	NaN	NaN	NaN	NaN	NaN	NaN	NaN	NaN	NaN	NaN	NaN	NaN	NaN	NaN	NaN	NaN	NaN	NaN	NaN	NaN	NaN	NaN	NaN	NaN	NaN	4	4	4	1.4	1.4	1.4	390.17	0	5.6935	5362000	144	4	Sushi, von Willebrand factor type A, EGF and pentraxin domain-containing protein 1	SVEP1
NaN	NaN	NaN	NaN	NaN	NaN	NaN	NaN	NaN	NaN	NaN	NaN	NaN	NaN	NaN	NaN	NaN	NaN	NaN	NaN	NaN	NaN	NaN	NaN	NaN	NaN	NaN	2	2	2	13.1	13.1	13.1	36.991	0	4.9878	19891000	11	18	Retroviral-like aspartic protease 1	ASPRV1
NaN	NaN	NaN	NaN	NaN	NaN	NaN	NaN	NaN	NaN	NaN	NaN	NaN	NaN	NaN	NaN	NaN	NaN	NaN	NaN	NaN	NaN	NaN	NaN	NaN	NaN	NaN	5	1	1	16	4.8	4.8	42.003	0	4.2896	584450000	21	9	Beta-actin-like protein 2	ACTBL2
NaN	NaN	NaN	NaN	NaN	NaN	NaN	NaN	NaN	NaN	NaN	NaN	NaN	NaN	NaN	NaN	NaN	NaN	NaN	NaN	NaN	NaN	NaN	NaN	NaN	NaN	NaN	5	1	0	20.2	3.9	0	40.33	0.0046875	3.2794	3480900	18	3	HLA class I histocompatibility antigen, B-7 alpha chain	HLA-B
NaN	NaN	NaN	NaN	NaN	NaN	NaN	NaN	NaN	NaN	NaN	NaN	NaN	NaN	NaN	NaN	NaN	NaN	NaN	NaN	NaN	NaN	NaN	NaN	NaN	NaN	NaN	2	2	2	21.6	21.6	21.6	9.3804	0.0047319	3.3316	6861400	6	4	SH3 domain-binding glutamic acid-rich-like protein 3	SH3BGRL3
NaN	23.9201	NaN	NaN	NaN	NaN	NaN	NaN	26.089	23.8683	23.2987	NaN	NaN	24.1687	NaN	NaN	21.8785	22.6759	22.5337	22.3735	NaN	22.7773	NaN	22.1723	NaN	24.3705	NaN	10	10	10	28.5	28.5	28.5	64.135	0	125.59	350140000	17	102	Keratinocyte proline-rich protein	KPRP
NaN	NaN	NaN	NaN	NaN	NaN	NaN	NaN	NaN	NaN	NaN	NaN	NaN	NaN	NaN	NaN	NaN	NaN	NaN	NaN	NaN	NaN	NaN	NaN	NaN	NaN	NaN	2	2	2	8	8	8	26.238	0	4.8181	562270000	11	60	Skin-specific protein 32	XP32
NaN	NaN	NaN	NaN	NaN	NaN	NaN	NaN	NaN	NaN	NaN	NaN	NaN	NaN	NaN	NaN	NaN	NaN	NaN	NaN	NaN	NaN	NaN	NaN	NaN	NaN	NaN	2	2	2	16.9	16.9	16.9	17.218	0	6.8466	21862000	8	7	Golgi-associated plant pathogenesis-related protein 1	GLIPR2
NaN	NaN	NaN	NaN	NaN	NaN	NaN	NaN	NaN	NaN	NaN	NaN	NaN	NaN	NaN	NaN	NaN	NaN	NaN	NaN	NaN	NaN	NaN	NaN	NaN	NaN	NaN	2	2	2	6.5	6.5	6.5	71.712	0	5.3977	5259300	19	2	Vasorin	VASN
NaN	NaN	NaN	NaN	NaN	NaN	NaN	NaN	NaN	NaN	NaN	NaN	NaN	NaN	NaN	NaN	NaN	NaN	NaN	NaN	NaN	NaN	NaN	NaN	NaN	NaN	NaN	3	3	3	10.2	10.2	10.2	60.54	0	16.72	57753000	32	28	Suprabasin	SBSN
NaN	24.4448	NaN	NaN	NaN	NaN	NaN	NaN	NaN	NaN	NaN	NaN	NaN	NaN	NaN	NaN	NaN	NaN	NaN	NaN	NaN	22.6303	NaN	NaN	NaN	NaN	NaN	3	3	3	17.8	17.8	17.8	30.847	0	36.91	30431000	11	14	F-box only protein 50	NCCRP1
NaN	22.8246	NaN	NaN	NaN	NaN	23.8895	23.1446	23.5688	24.653	23.0345	NaN	23.095	24.273	NaN	22.9879	NaN	NaN	NaN	23.3264	NaN	23.2032	NaN	23.2784	NaN	NaN	23.1249	19	2	0	62.7	6	0	50.135	0	14.037	193310000	21	85	Tubulin alpha-1A chain	TUBA1A
NaN	NaN	NaN	NaN	NaN	NaN	NaN	NaN	NaN	NaN	NaN	NaN	NaN	NaN	NaN	NaN	NaN	NaN	NaN	NaN	NaN	NaN	NaN	NaN	NaN	NaN	NaN	7	2	2	3.9	1.3	1.3	227.87	0.0046948	3.3095	115900000	101	18	Myosin-14	MYH14
NaN	NaN	NaN	NaN	NaN	NaN	NaN	NaN	NaN	NaN	NaN	NaN	NaN	NaN	NaN	NaN	NaN	NaN	NaN	NaN	NaN	NaN	NaN	NaN	NaN	NaN	NaN	3	3	3	7	7	7	47.174	0	4.5429	3322100	26	5	Serpin A12	SERPINA12
NaN	22.7366	NaN	NaN	NaN	NaN	NaN	NaN	NaN	NaN	21.7052	NaN	NaN	NaN	NaN	NaN	NaN	NaN	NaN	NaN	NaN	NaN	NaN	NaN	NaN	NaN	NaN	4	4	4	7.1	7.1	7.1	68.064	0	10.941	27501000	27	17	Protein POF1B	POF1B
NaN	NaN	NaN	NaN	NaN	NaN	NaN	NaN	NaN	NaN	NaN	NaN	NaN	NaN	NaN	NaN	NaN	NaN	NaN	NaN	NaN	NaN	NaN	NaN	NaN	NaN	NaN	4	2	2	9.5	6.4	6.4	65.35	0	4.861	24086000	15	9	Complement factor H-related protein 4	CFHR4
NaN	NaN	NaN	NaN	NaN	NaN	NaN	NaN	NaN	NaN	NaN	NaN	NaN	NaN	NaN	NaN	NaN	NaN	NaN	NaN	NaN	NaN	NaN	NaN	NaN	NaN	NaN	3	3	3	15.7	15.7	15.7	35.964	0	8.0283	5101000	14	6	Gamma-glutamyl hydrolase	GGH
NaN	NaN	NaN	20.9605	NaN	NaN	NaN	NaN	NaN	NaN	NaN	NaN	NaN	NaN	NaN	NaN	NaN	NaN	NaN	NaN	NaN	NaN	NaN	NaN	21.3385	NaN	NaN	5	5	5	5.9	5.9	5.9	151.06	0	11.337	39605000	104	23	Proteoglycan 4;Proteoglycan 4 C-terminal part	PRG4
NaN	NaN	NaN	NaN	NaN	NaN	NaN	NaN	NaN	NaN	NaN	NaN	NaN	NaN	NaN	NaN	NaN	NaN	NaN	NaN	NaN	NaN	NaN	NaN	NaN	NaN	NaN	2	2	2	22.3	22.3	22.3	11.801	0	4.9773	12148000	6	9	Protein S100-A16	S100A16
NaN	NaN	NaN	NaN	NaN	NaN	NaN	NaN	NaN	NaN	NaN	NaN	NaN	NaN	NaN	NaN	NaN	NaN	NaN	NaN	NaN	NaN	NaN	NaN	NaN	NaN	NaN	1	1	1	8.8	8.8	8.8	21.386	0	9.837	53239000	5	21	p53 apoptosis effector related to PMP-22	PERP
23.9842	NaN	21.8554	25.6089	23.5013	23.4353	23.015	NaN	NaN	NaN	22.0068	NaN	NaN	NaN	23.7869	22.2558	23.4803	NaN	23.0657	NaN	NaN	NaN	23.515	NaN	NaN	NaN	NaN	9	9	9	36.6	36.6	36.6	48.424	0	231.31	1205100000	20	111	Carboxypeptidase B2	CPB2
21.8144	NaN	NaN	22.619	22.8243	22.4414	22.426	NaN	NaN	NaN	NaN	NaN	NaN	NaN	NaN	NaN	22.3523	NaN	NaN	NaN	NaN	NaN	NaN	NaN	NaN	NaN	NaN	11	11	11	32	32	32	56.691	0	114.22	268160000	25	50	Beta-Ala-His dipeptidase	CNDP1
NaN	24.5551	NaN	NaN	NaN	NaN	NaN	22.3992	23.7278	23.9363	23.7907	22.7513	22.7911	25.7446	NaN	22.9363	NaN	23.4491	NaN	NaN	23.9013	23.8289	23.392	23.7093	23.138	NaN	23.9097	12	12	12	35.6	35.6	35.6	46.276	0	36.606	360550000	20	97	Serpin B12	SERPINB12
25.299	NaN	25.4601	26.1486	25.2226	24.7883	24.5692	24.6546	23.994	NaN	24.287	24.3565	23.9554	NaN	24.9936	24.3523	23.4285	NaN	23.9526	23.9809	22.7464	22.5487	24.7378	23.9643	23.8979	NaN	23.1338	17	17	17	50.9	50.9	50.9	62.216	0	323.31	6075600000	25	492	N-acetylmuramoyl-L-alanine amidase	PGLYRP2
NaN	NaN	NaN	NaN	NaN	NaN	NaN	NaN	21.8512	23.1304	NaN	NaN	NaN	NaN	NaN	NaN	NaN	NaN	NaN	21.2861	NaN	NaN	NaN	NaN	NaN	NaN	NaN	4	4	4	41.8	41.8	41.8	19.891	0	7.6983	18159000	12	19	Protein deglycase DJ-1	PARK7
NaN	NaN	NaN	NaN	NaN	NaN	NaN	NaN	NaN	NaN	NaN	NaN	NaN	NaN	NaN	NaN	NaN	NaN	NaN	NaN	NaN	NaN	NaN	NaN	NaN	NaN	NaN	9	1	1	24.2	3.8	3.8	49.857	0	13.861	13061000	19	4	Tubulin beta-6 chain	TUBB6
NaN	NaN	NaN	NaN	NaN	NaN	NaN	NaN	NaN	NaN	NaN	NaN	NaN	NaN	NaN	NaN	NaN	NaN	NaN	NaN	NaN	NaN	NaN	NaN	NaN	NaN	NaN	1	1	1	25.5	25.5	25.5	10.897	0	4.0807	1790100	5	1	Immortalization up-regulated protein	IMUP
NaN	NaN	NaN	NaN	NaN	NaN	NaN	NaN	NaN	NaN	NaN	NaN	NaN	NaN	NaN	NaN	NaN	NaN	NaN	NaN	NaN	NaN	NaN	NaN	NaN	NaN	NaN	1	1	1	2.2	2.2	2.2	62.24	0	4.3454	85118000	27	8	Caspase recruitment domain-containing protein 9	CARD9
NaN	22.9298	NaN	NaN	21.1525	23.5406	23.7593	23.5869	24.2218	25.1827	23.0701	23.7835	23.7395	24.6045	22.9538	22.7165	23.7039	24.3734	23.4072	23.2497	24.5369	22.5393	22.3013	23.2499	22.6882	26.0889	23.3958	16	13	13	51.7	47	47	50.326	0	123.2	619260000	21	222	Tubulin beta-1 chain	TUBB1
NaN	NaN	NaN	NaN	NaN	NaN	NaN	NaN	NaN	NaN	NaN	NaN	NaN	NaN	NaN	NaN	NaN	NaN	NaN	NaN	NaN	NaN	NaN	NaN	NaN	NaN	NaN	2	2	2	25	25	25	11.662	0	4.0634	4147900	7	5	Protein S100-A14	S100A14
NaN	NaN	NaN	NaN	NaN	NaN	NaN	NaN	NaN	NaN	NaN	NaN	NaN	NaN	NaN	NaN	NaN	NaN	NaN	NaN	NaN	NaN	NaN	NaN	NaN	NaN	NaN	1	1	1	7.4	7.4	7.4	26.712	0.0047468	3.3527	1224000	7	1	BPI fold-containing family A member 1	BPIFA1
NaN	NaN	NaN	NaN	NaN	NaN	NaN	NaN	NaN	NaN	NaN	21.2461	NaN	NaN	NaN	NaN	21.1304	NaN	NaN	21.1085	NaN	NaN	NaN	NaN	NaN	NaN	NaN	3	3	1	6.9	6.9	2.1	60.886	0	6.4687	38468000	28	44	EH domain-containing protein 3	EHD3
NaN	NaN	NaN	NaN	22.8202	NaN	NaN	NaN	NaN	NaN	NaN	NaN	NaN	NaN	NaN	22.63	NaN	NaN	NaN	NaN	NaN	NaN	NaN	NaN	NaN	NaN	NaN	7	6	6	19.7	17.9	17.9	53.498	0	22.881	83656000	19	19	Complement C1r subcomponent-like protein	C1RL
NaN	26.4912	NaN	NaN	24.5104	23.457	24.1776	24.2111	NaN	25.4844	24.3445	24.551	25.2935	26.7803	NaN	24.1951	NaN	25.5952	NaN	24.9764	27.8002	24.5947	26.2451	25.3004	25.0884	27.6488	24.6478	12	12	12	91.1	91.1	91.1	15.892	0	323.31	1973100000	9	261	Calmodulin-like protein 5	CALML5
NaN	NaN	NaN	NaN	NaN	NaN	NaN	NaN	NaN	NaN	NaN	NaN	NaN	NaN	NaN	NaN	NaN	NaN	NaN	NaN	NaN	NaN	NaN	NaN	NaN	NaN	NaN	1	1	1	6.7	6.7	6.7	53.533	0	5.155	3509500	25	1	Cornulin	CRNN
22.0815	NaN	NaN	NaN	NaN	NaN	NaN	NaN	NaN	NaN	NaN	NaN	NaN	NaN	21.869	22.148	NaN	NaN	NaN	NaN	NaN	NaN	NaN	NaN	NaN	NaN	NaN	6	6	6	26.2	26.2	26.2	42.054	0	142.3	302130000	15	49	Fetuin-B	FETUB
NaN	NaN	NaN	NaN	NaN	NaN	NaN	NaN	NaN	NaN	NaN	NaN	NaN	NaN	NaN	NaN	NaN	NaN	NaN	NaN	NaN	NaN	NaN	NaN	NaN	NaN	NaN	6	6	6	19	19	19	56.639	0	13.375	24250000	23	20	Prenylcysteine oxidase 1	PCYOX1
NaN	NaN	NaN	NaN	NaN	NaN	NaN	NaN	NaN	NaN	NaN	NaN	NaN	NaN	NaN	NaN	NaN	NaN	NaN	NaN	NaN	NaN	NaN	NaN	NaN	NaN	NaN	3	3	3	10.3	10.3	10.3	53.248	0	5.7406	4642000	21	5	Coronin-1C;Coronin	CORO1C
22.3554	23.8099	23.1025	20.8328	20.8848	25.7678	25.1011	24.914	26.0722	26.8072	25.8946	26.2168	25.6194	26.3752	24.648	26.0358	25.9274	26.0591	25.6535	25.3149	24.1371	24.741	25.0779	24.8033	24.6619	26.9796	25.1128	83	83	83	54	54	54	269.76	0	323.31	5624600000	133	1734	Talin-1	TLN1

## Sheet: Filtered proteome
LFQ intensity 242_21	LFQ intensity 433_21	LFQ intensity 463_23	LFQ intensity 69_23	LFQ intensity 67_23	LFQ intensity 242_23	LFQ intensity 63_23	LFQ intensity 35_23	LFQ intensity 68_23	LFQ intensity 18_23	LFQ intensity 19_23	LFQ intensity 22_23	LFQ intensity 50_23	LFQ intensity 156_21	LFQ intensity 311_22	LFQ intensity 490_21	LFQ intensity 358_21	LFQ intensity 345_23	LFQ intensity 94_22	LFQ intensity 275_23	LFQ intensity 259_22	LFQ intensity 158_22	LFQ intensity 18_22	LFQ intensity 161_23	LFQ intensity 87_23	LFQ intensity 93_23	LFQ intensity 143_23	Peptides	Razor + unique peptides	Unique peptides	Sequence coverage [%]	Unique + razor sequence coverage [%]	Unique sequence coverage [%]	Mol. weight [kDa]	Q-value	Score	Intensity	iBAQ peptides	MS/MS count	Protein names	Gene names
21.7139	20.7033	22.1913	22.0479	26.707	21.5306	25.4604	22.5923	25.0783	22.5418	25.4823	25.0266	25.9842	21.3612	21.2336	25.2018	20.7513	21.3081	24.7444	25.177	25.7338	20.7284	20.6176	20.2348	22.0417	22.3447	21.9388	4	4	3	28.7	28.7	20	12.441	0	9.9621	895110000	4	60		IGLV3-10
29.502	23.5201	29.3228	29.7206	28.5079	27.7466	26.6826	27.8627	26.0863	22.382	27.3482	27.0054	27.1015	22.659	27.5087	28.1364	25.7483	25.5171	25.5716	26.9939	25.6195	25.8988	27.8347	27.9774	27.8469	22.307	27.2321	12	12	12	88.7	88.7	88.7	12.633	0	323.31	68394000000	5	828	Transthyretin	TTR
20.695	21.007	23.0197	21.6284	20.2118	21.0508	20.7543	20.4415	22.5983	23.7404	21.7578	22.3134	22.1079	21.9786	21.1046	19.9136	22.1587	22.3115	22.1355	22.2446	21.5624	21.3133	21.3719	19.4674	22.4838	22.8541	20.2705	8	6	6	11.5	9.6	9.6	86.589	0	12.769	81901000	37	64	Endoplasmin	HSP90B1
20.5984	20.1782	20.4877	23.2881	22.2415	22.3286	22.2617	22.1909	22.996	23.822	21.6728	21.6336	21.928	23.5593	20.7342	21.2167	22.455	22.389	21.9558	22.4228	21.5249	21.0737	22.6239	22.2039	23.6863	23.5543	22.312	21	21	21	20.4	20.4	20.4	188.94	0	101.44	215670000	86	155	Clathrin heavy chain;Clathrin heavy chain 1	CLTC
21.0612	24.747	23.0421	21.5872	22.4867	25.4109	25.6111	24.6972	25.9837	27.4044	25.0809	25.3265	25.6611	26.4778	24.7488	25.2067	25.1336	26.4193	25.986	25.6918	24.8857	25.5184	24.3244	24.4158	24.807	27.0175	24.8867	13	13	13	43.8	43.8	43.8	49.824	0	116.12	1960800000	19	322	Putative elongation factor 1-alpha-like 3;Elongation factor 1-alpha 1;Elongation factor 1-alpha;Elongation factor 1-alpha 2	EEF1A1;EEF1A1P5;EEF1A2
27.9691	21.146	28.7055	29.5326	21.6708	21.7441	21.8115	22.7441	20.8223	22.4472	29.0484	28.2806	29.3556	21.6127	20.2481	21.8995	21.5075	20.732	20.9051	21.1712	22.7029	20.9495	20.5264	19.5888	28.8696	22.9674	28.9027	3	3	2	28.1	28.1	28.1	13.31	0	84.1	15002000000	3	88	Ig kappa chain V-II region Cum;Ig kappa chain V-II region FR	IGKV2-40;IGKV2D-28
22.1074	22.0745	21.5784	20.3811	20.7573	23.3677	21.8183	22.4817	23.6779	23.4094	22.5635	23.271	22.8607	23.0604	21.6953	22.3311	22.3858	22.9626	22.5323	21.7557	21.5908	21.266	23.0219	20.1578	21.8334	22.5528	22.2452	14	8	8	52	30	30	26.42	0	25.475	168200000	16	77	Tropomyosin alpha-3 chain	TPM3
20.0528	21.4754	21.0799	21.3925	20.6913	21.9043	22.3366	24.3433	22.6739	21.5853	21.1197	21.2346	22.3363	20.3962	21.6367	20.5519	20.9775	22.7421	22.9369	21.933	22.0196	23.9564	20.5243	22.6897	23.5636	22.1849	22.0093	24	24	24	13.1	13.1	13.1	445.21	0	57.004	274190000	134	138	IgGFc-binding protein	FCGBP
21.067	22.5234	20.8241	20.1878	21.1202	22.7218	22.4893	22.5922	22.8427	24.1662	23.0105	23.1024	22.0843	23.7283	22.1251	22.5186	22.7358	22.907	22.4712	22.3609	21.8319	23.3251	20.1065	22.7258	23.1099	22.0962	23.0217	6	6	6	28.4	28.4	28.4	33.257	0	27.749	255320000	14	110	Beta-parvin	PARVB
25.4912	26.9327	25.0212	24.533	26.7019	23.7977	26.3772	25.3199	26.281	21.7143	24.7782	24.9785	25.2911	24.9283	25.4375	26.5841	22.6432	22.2224	26.126	26.3909	27.8628	25.5249	25.2891	25.9684	25.8199	22.0886	25.0687	6	5	5	30.8	24	24	23.353	0	54.085	4531600000	12	199	Serum amyloid A-4 protein	SAA2-SAA4;SAA4
22.8748	21.4477	21.5289	22.5887	23.5419	22.6646	23.455	22.4838	22.9128	21.849	22.4518	23.2849	21.319	23.6431	22.718	20.1171	21.6282	22.9488	24.2686	23.2847	22.4749	24.7109	22.5217	24.1514	23.5309	22.6063	22.9629	27	27	22	16.5	16.5	13.9	252.23	0	76.769	652690000	87	268	Coagulation factor V;Coagulation factor V heavy chain;Coagulation factor V light chain	F5
32.8496	27.0235	33.0841	32.7662	32.5558	32.5813	32.3751	32.2912	31.482	27.9152	32.7769	32.3967	33.1384	27.8407	32.9192	33.1794	32.545	31.6776	32.2519	32.3504	32.1031	32.141	32.3076	31.8157	32.3745	25.4117	32.9856	24	24	15	67.3	67.3	52.1	36.105	0	323.31	1815600000000	15	3663	Ig gamma-1 chain C region	IGHG1
24.8812	21.3517	25.2865	24.4351	21.9445	20.1287	24.6283	20.7685	21.1287	21.9063	22.0039	24.8607	23.3729	21.773	20.4148	24.233	21.0776	20.3179	20.7358	20.9041	22.4018	20.6862	22.8694	23.6366	23.27	22.739	23.2801	8	8	8	31.9	31.9	31.9	47.428	0	283.16	1487600000	18	133	Ig delta chain C region	IGHD
21.0629	21.3204	21.3365	21.2657	24.343	24.1149	22.4642	24.6027	21.2193	22.3163	24.3851	19.7498	25.3741	21.1299	23.6419	24.4595	24.8537	20.8287	24.6293	24.3509	23.6282	23.1527	23.8476	22.8808	19.7512	23.1614	21.4986	5	5	4	52.9	52.9	43.7	13.056	0	31.369	640280000	7	104		IGHV3-49
21.5389	23.7551	21.5251	20.3861	21.0806	21.8479	22.3244	22.2135	23.5012	24.1239	22.7779	23.1498	19.1614	24.2955	20.4036	21.0274	20.1244	24.001	23.5076	20.442	20.5929	23.9054	22.5193	21.385	22.4152	24.051	22.1087	9	8	8	40.9	34.5	34.5	18.976	0	18.878	218970000	13	85	Peroxiredoxin-1	PRDX1
26.1052	20.8051	26.4035	25.1442	26.9002	26.4016	26.8893	26.8086	26.7197	21.8881	26.8448	26.9234	27.0116	25.9579	26.4121	26.4357	26.6857	27.5981	27.2767	27.1729	27.6849	27.0407	26.5698	26.5938	26.6656	22.737	26.795	8	8	8	39	39	39	24.03	0	323.31	10216000000	11	561	Complement C1q subcomponent subunit B	C1QB
27.8137	21.0533	28.1938	26.9875	28.6317	26.5852	26.9187	26.5387	27.1576	21.8961	28.257	27.8011	28.159	21.1295	27.4269	27.5918	27.1322	26.8867	28.5948	26.9866	27.6409	27.3873	27.1916	26.7421	26.9664	22.4754	27.6651	5	5	3	53.8	53.8	35	12.839	0	82.948	12725000000	7	222		IGHV3-74;IGHV3OR16-13
31.5527	26.6054	31.1404	31.2706	31.5661	30.8921	31.4628	31.4947	31.5788	26.0869	32.3235	32.0907	32.644	28.3743	32.1323	32.2721	30.2224	31.5801	31.9879	31.6924	32.1004	31.8036	31.6994	31.6594	31.6252	25.8198	32.2854	8	8	2	43.3	43.3	12.6	23.15	0	323.31	205710000000	11	1032	Immunoglobulin lambda-like polypeptide 5;Ig lambda-1 chain C regions	IGLL5;IGLC1
26.3145	20.1581	27.1055	26.1402	27.91	20.146	26.3249	20.3892	21.8539	21.6819	26.8103	25.8824	26.7512	20.003	26.8946	26.3053	26.2263	25.8541	27.1571	25.9492	20.815	25.5898	26.1023	26.0427	25.9254	22.304	27.5906	4	4	3	39.3	39.3	39.3	12.82	0	218.97	5309200000	5	104		IGHV1-18
25.6455	20.2994	25.2953	25.5855	26.3114	21.614	24.4292	23.9646	23.3843	22.841	25.9784	24.755	24.695	22.2795	25.3078	25.084	25.0802	24.4731	24.9634	25.0859	24.4413	26.0002	23.8292	24.9477	25.417	22.2208	24.9886	4	4	2	47	47	26.5	12.674	0	70.079	3567900000	6	182		IGHV5-51
24.2741	21.4557	24.1316	24.7708	24.3224	23.9172	24.49	24.5084	21.3124	21.9768	25.8042	21.635	24.5168	21.2952	21.7683	25.6183	21.6041	24.3293	23.3665	25.09	21.301	25.1201	24.423	24.2879	24.8705	21.8269	25.3783	3	3	2	42.6	42.6	28.7	12.537	0	73.25	1590000000	4	117		IGKV1-8;IGKV1-9
23.4946	20.7843	24.8899	22.1039	25.5798	23.1293	23.9207	21.3238	21.3909	21.9922	25.5601	21.3486	21.3605	21.1438	20.9488	26.039	21.3416	21.3698	21.2101	21.3032	21.6827	20.9634	20.9356	20.4917	25.3964	22.1207	25.7531	2	1	0	23.9	13.7	0	12.697	0	90.383	1734000000	4	87		IGKV1-6
28.752	21.4105	29.1995	25.3456	26.3866	25.7177	27.274	25.8463	27.7668	23.1695	28.7787	26.2862	27.5628	24.3421	27.3069	28.4135	27.305	26.3357	28.0869	27.178	28.4902	26.5928	27.6568	27.6046	28.2778	22.4188	27.3784	16	4	1	68.5	30.9	7.4	36.508	0	323.31	24982000000	14	500
25.721	20.7541	18.9901	25.6706	21.1504	24.9435	21.4418	25.5105	22.4331	23.226	21.3121	24.6384	25.1893	21.4823	26.5051	26.2932	22.2398	25.2242	20.9768	25.8859	21.0178	20.5467	25.112	24.9587	25.1635	21.8634	25.8306	88	3	1	64.6	3.7	1.4	192.87	0	92.357	2424700000	80	114
25.1376	20.2432	24.9354	24.0528	25.2324	24.8727	24.8979	25.3599	25.3247	22.5952	25.0314	25.4643	25.1911	24.0714	25.3518	24.8217	24.9402	26.1208	25.4623	25.3551	26.0007	25.8059	25.0051	25.2384	25.3287	22.3235	24.6297	21	21	21	44.6	44.6	44.6	73.757	0	323.31	7629500000	30	837	Vitamin K-dependent protein S	PROS1
20.868	24.6816	22.0691	21.2118	24.2342	26.1879	26.3922	25.8951	26.7955	28.1777	25.2217	26.3635	25.9083	26.8535	25.5569	25.5129	26.1009	26.8901	27.0965	26.0355	22.3163	25.7743	25.6357	25.4527	25.7089	27.4352	25.5861	4	4	1	24.9	24.9	11.2	18.481	0	87.592	2515900000	8	212	Histone H2A type 1-J;Histone H2A type 1-H;Histone H2A.J;Histone H2A type 2-C;Histone H2A type 1-C;Histone H2A type 3;Histone H2A type 2-A;Histone H2A type 1-D;Histone H2A type 1;Histone H2A type 1-B/E;Histone H2A	HIST1H2AJ;HIST1H2AH;H2AFJ;HIST2H2AC;HIST1H2AC;HIST3H2A;HIST2H2AA3;HIST1H2AD;HIST1H2AG;HIST1H2AB
20.1484	21.2711	20.7756	21.4006	22.822	22.0251	22.6544	21.3039	23.2532	24.3268	20.6155	22.4735	23.4013	23.228	22.0394	20.0885	21.4898	23.1042	23.8507	22.3695	22.3199	20.4805	22.8674	21.1893	20.831	23.3328	20.8433	4	4	4	19.6	19.6	19.6	28.937	0	11.854	154270000	13	67	HLA class II histocompatibility antigen, DR beta 3 chain;HLA class II histocompatibility antigen, DR beta 5 chain	HLA-DRB1;HLA-DRB3;HLA-DRB5
20.8266	20.6306	20.8333	19.4363	21.694	22.6703	21.4305	22.488	23.2564	24.8148	21.1788	22.8161	22.1765	23.4287	20.0284	21.3888	21.7012	23.2002	23.1863	22.4739	22.4197	21.9397	21.8372	20.6683	21.9678	23.5023	21.7829	15	15	13	43.7	43.7	38.6	62.293	0	52.003	245690000	30	153	Dihydropyrimidinase-related protein 2	DPYSL2
28.1842	20.6595	28.3794	28.5823	28.3841	28.4793	28.2361	28.1769	27.4855	23.5785	29.0754	28.3266	28.5755	24.3635	27.1102	29.1628	27.5433	26.558	27.7487	27.7776	25.1251	27.9413	29.7001	28.4221	27.8271	22.4953	29.2811	18	7	7	46.6	26.5	26.5	49.021	0	323.31	44928000000	19	637	Ig gamma-3 chain C region	IGHG3
30.4159	26.4225	29.9232	30.1355	28.5016	29.2684	30.111	29.9067	29.938	26.2906	31.1478	30.6073	32.0569	26.2368	29.0119	31.0235	29.0162	28.1117	31.1422	29.0531	30.0136	29.1866	30.2502	30.7151	29.9411	26.1559	30.6682	20	16	11	57	51.1	37	43.805	0	323.31	226100000000	14	1676	Ig gamma-2 chain C region	IGHG2
27.5862	24.2603	26.8327	25.9688	25.0771	26.1328	26.8345	24.375	24.9703	26.4111	28.9981	27.0732	27.822	25.4568	26.6808	28.0097	26.5231	26.274	26.931	26.48	26.351	26.3329	28.5885	26.3693	25.5939	23.604	28.3769	14	7	7	52.5	33.1	33.1	43.831	0	323.31	20005000000	15	642	Ig gamma-4 chain C region	IGHG4
20.7422	21.0812	21.4831	20.9891	23.4486	22.0347	24.4125	23.0682	23.1286	23.1159	22.4571	23.6674	23.727	21.5167	20.9778	20.6273	22.556	21.7604	23.703	22.9178	21.0326	21.9737	24.1698	21.8407	21.5936	22.0726	23.069	8	3	3	50	12.8	12.8	28.538	0	68.697	451070000	13	85	Complement factor H-related protein 2	CFHR2
24.4833	22.4857	24.4404	24.1004	25.0208	24.8689	24.9422	25.1478	24.7263	23.1497	24.7692	24.8161	24.8037	24.7678	24.4909	24.97	24.8634	25.8134	24.9505	25.2156	25.3735	25.4176	24.6654	25.2502	25.0165	22.5231	25.2976	25	25	24	52.5	52.5	51.2	80.173	0	323.31	10802000000	34	1228	Complement C1r subcomponent;Complement C1r subcomponent heavy chain;Complement C1r subcomponent light chain	C1R
21.705	24.916	20.2406	23.5593	21.0623	20.601	22.3528	21.7543	23.3834	23.2584	22.8631	21.3616	19.4068	24.8882	20.7464	22.2004	20.8092	24.592	21.7984	20.8392	22.9034	22.7983	21.9847	21.2124	20.638	24.5777	22.269	14	14	14	25.8	25.8	25.8	78.856	0	53.927	276470000	40	143	Protein-glutamine gamma-glutamyltransferase E;Protein-glutamine gamma-glutamyltransferase E 50 kDa catalytic chain;Protein-glutamine gamma-glutamyltransferase E 27 kDa non-catalytic chain	TGM3
28.4234	24.1881	29.4031	28.2292	28.3549	27.6782	28.0294	26.6701	27.6674	25.3236	28.6404	28.7676	29.4515	25.1273	28.2419	28.6335	28.272	28.1931	28.5846	28.3567	28.3528	28.0665	27.9633	27.6784	28.5145	24.5228	28.6966	6	6	3	79.2	79.2	40.6	11.167	0	323.31	30341000000	6	380		IGHV3-72
20.4717	20.9137	22.6279	20.9903	21.1172	24.6102	24.1532	20.7652	24.8283	25.6696	23.7292	24.4979	24.234	24.4851	23.9294	24.545	24.0167	24.7427	24.4413	24.6606	21.8009	23.7355	23.5795	23.0872	23.7594	23.1705	22.9564	11	11	10	41.3	41.3	37.8	37.294	0	73.602	801070000	17	196	L-lactate dehydrogenase B chain;L-lactate dehydrogenase	LDHB
21.8038	20.8941	19.7059	20.134	21.5379	21.9097	20.255	22.5488	22.6473	23.985	21.6881	21.9223	21.7265	22.6534	22.4061	21.4362	21.9037	23.2024	22.6949	22.2943	21.5367	21.6238	20.1906	20.8613	22.243	22.5473	21.3524	4	4	4	28.1	28.1	28.1	23.038	0	10.449	92145000	11	57	Malate dehydrogenase, cytoplasmic;Malate dehydrogenase	MDH1
27.1877	21.1398	27.5205	27.9882	27.2455	27.6987	27.0918	27.0196	26.5616	21.5419	26.6375	26.8555	26.7793	22.2007	27.3726	26.7808	27.2116	26.1482	26.4797	26.5463	26.726	26.3908	27.0363	26.5816	26.3794	23.2683	27.325	16	16	16	32.4	32.4	32.4	53.213	0	323.31	29406000000	22	829	Plasma protease C1 inhibitor	SERPING1
21.2793	21.1398	20.5359	21.1309	21.1225	22.6767	22.9493	20.1322	23.3893	24.7645	21.8678	22.8354	22.7093	23.9088	21.6308	21.0935	22.3292	23.294	23.3133	22.6146	21.1153	22.2986	21.7764	21.8295	22.3464	24.2968	21.9224	13	13	13	34.5	34.5	34.5	57.785	0	57.295	228680000	32	150	60 kDa heat shock protein, mitochondrial	HSPD1
22.2246	20.4739	20.612	20.7202	21.7134	21.6012	23.4253	20.6362	24.4426	25.3125	21.436	23.4321	21.927	24.3866	20.9282	22.3325	23.3692	24.2197	23.1686	23.9212	20.8498	23.4631	21.2806	21.5058	21.8086	25.4496	20.2452	6	6	6	30.2	30.2	30.2	32.487	0	16.023	201500000	17	82	Heterogeneous nuclear ribonucleoproteins A2/B1	HNRNPA2B1;HNRPA2B1
20.8672	20.8017	21.0437	21.2771	21.0023	22.0951	21.4162	21.7854	22.2597	23.4878	19.5938	22.075	22.0741	23.2348	21.4148	21.5979	22.821	22.2812	22.0862	22.8238	21.6468	22.2197	19.9398	20.5128	20.0315	22.5418	20.9505	8	8	8	21.5	21.5	21.5	76.917	0	21.017	60282000	36	58	Transitional endoplasmic reticulum ATPase	VCP
26.1881	20.9886	26.3119	27.4511	25.9677	26.3809	26.0212	25.387	24.975	21.7731	25.1059	25.3347	25.354	20.8964	26.0259	26.2888	25.9062	24.3003	24.941	25.095	25.5828	24.4886	26.0298	25.164	25.5595	22.3263	26.047	15	15	15	52.9	52.9	52.9	51.784	0	323.31	12474000000	18	540	Angiotensinogen;Angiotensin-1;Angiotensin-2;Angiotensin-3;Angiotensin-4;Angiotensin 1-9;Angiotensin 1-7;Angiotensin 1-5;Angiotensin 1-4	AGT
19.8788	21.0372	19.6917	21.0782	20.6471	22.5862	21.6928	20.7403	22.7561	23.8431	22.1191	22.1762	20.795	22.9217	21.1188	20.7289	22.2414	23.092	22.7378	21.1071	20.7934	22.0839	21.0465	21.1489	21.2011	23.5694	21.1134	8	8	8	22.6	22.6	22.6	57.116	0	44.976	112270000	35	76	Protein disulfide-isomerase	P4HB
20.6637	20.1344	20.4951	20.4657	22.613	22.6203	23.2683	23.0459	21.6243	22.5134	22.3173	22.0447	20.8534	20.9799	19.0247	22.9369	21.728	21.1033	22.0543	20.621	20.6237	22.506	22.8118	21.4705	21.9892	22.1766	23.2591	1	1	1	1	1	1	100.89	0	4.6671	148980000	35	36	Serine/threonine-protein kinase/endoribonuclease IRE1;Serine/threonine-protein kinase;Endoribonuclease	ERN1
20.8723	20.4143	21.4977	19.6039	21.626	22.7196	21.7103	20.3615	22.3136	22.7183	22.0808	22.0501	20.794	21.8444	20.3626	21.7794	22.0948	22.4182	22.2479	21.8794	22.2872	20.7005	22.3992	22.0253	21.3542	22.8524	22.6064	13	13	13	35.8	35.8	35.8	56.782	0	44.132	116330000	27	76	Protein disulfide-isomerase A3	PDIA3
22.0457	23.8832	25.4376	22.4348	23.3056	25.6723	25.5016	25.0039	26.6427	27.2644	25.6786	26.2207	26.0326	26.6499	25.1734	26.5948	25.606	26.2493	26.1975	25.511	25.2899	25.6078	25.5943	25.3472	25.0989	26.2056	25.0247	10	10	8	44	44	31.6	21.142	0	323.31	4940800000	10	414	Platelet basic protein;Connective tissue-activating peptide III;TC-2;Connective tissue-activating peptide III(1-81);Beta-thromboglobulin;Neutrophil-activating peptide 2(74);Neutrophil-activating peptide 2(73);Neutrophil-activating peptide 2;TC-1;Neutrophil-activating peptide 2(1-66);Neutrophil-activating peptide 2(1-63)	PPBP
19.4675	22.1015	19.3167	21.5772	20.9811	24.3085	24.0236	23.5157	24.5842	26.1928	23.2574	24.1362	23.929	25.2288	23.2373	23.2297	23.7264	24.9666	24.5808	24.4011	22.5496	23.4889	23.3504	23.5375	23.5309	26.0317	23.8344	62	62	57	40	40	37.4	229.18	0	323.31	2386000000	104	1062	Myosin-9	MYH9
24.9652	20.9788	25.6401	25.9838	25.8271	25.7715	25.7166	25.5129	25.2432	22.0712	24.732	24.3811	25.6956	20.9771	26.5518	26.6274	26.1619	24.3219	24.9232	25.2451	26.2818	24.1367	25.872	24.8904	25.1183	21.8272	25.8442	19	19	19	49	49	49	58.464	0	323.31	9492900000	25	681	Complement component C9;Complement component C9a;Complement component C9b	C9
25.5304	20.7622	26.3518	26.4387	26.0436	25.9469	25.5196	25.8469	25.5933	21.765	25.5126	25.217	25.6453	22.2016	26.2401	26.0422	26.0466	24.9602	25.0953	25.5028	26.0693	24.8722	25.8393	25.0552	25.2231	21.5713	25.5385	61	61	61	51	51	51	188.62	0	323.31	24068000000	83	1887	Complement C5;Complement C5 beta chain;Complement C5 alpha chain;C5a anaphylatoxin;Complement C5 alpha chain	C5
25.9769	21.583	25.5034	25.8149	26.5734	26.009	26.3421	26.4066	26.0817	22.3095	26.2667	26.1544	26.2918	24.4037	26.2061	26.3396	26.3462	26.8978	26.6331	26.3782	26.8288	26.3433	26.3238	25.8965	26.1607	21.8645	26.4094	5	5	5	39.7	39.7	39.7	16.994	0	146.06	8949500000	7	295	Complement C1q subcomponent subunit C	C1QC
25.4144	20.5459	25.2387	24.9384	24.8943	24.7827	24.8168	24.4781	24.9771	22.1095	24.2944	23.9013	24.9192	20.5861	25.1312	24.9739	25.0841	23.0844	23.8101	23.9802	24.7438	23.2886	24.9119	23.813	23.8269	22.23	24.3081	15	15	15	43.1	43.1	43.1	62.615	0	323.31	4313200000	27	440	Complement component C8 alpha chain	C8A
25.2516	20.8898	25.1164	25.9788	24.914	24.701	23.8032	23.2063	23.9748	21.537	23.8487	24.5144	23.764	20.9028	24.912	24.5603	25.2732	21.7081	23.7338	23.8756	24.3108	22.8107	24.3462	23.7795	23.1956	22.149	23.3144	13	13	12	29.9	29.9	25.9	67.791	0	258.26	4269000000	28	338	Coagulation factor XII;Coagulation factor XIIa heavy chain;Beta-factor XIIa part 1;Coagulation factor XIIa light chain	F12
22.4058	21.4741	21.4694	21.473	20.6461	22.4966	21.9305	19.8593	22.9197	20.6474	21.2343	21.5275	20.0968	21.4567	21.781	21.8907	21.0697	21.6104	22.4226	24.9782	21.1332	21.6671	20.3322	22.1681	21.643	21.7981	22.3211	18	18	18	36.7	36.7	36.7	66.605	0	39.437	213100000	34	90	Moesin	MSN
20.8067	21.391	21.6194	21.3082	20.5972	23.5808	21.6006	21.8133	23.649	24.4843	23.3625	23.6444	22.8534	23.5863	22.5671	23.9313	23.3211	23.3872	23.0828	23.5265	20.1885	20.6259	22.8561	20.7373	21.1718	21.952	22.3695	20	20	20	45.2	45.2	45.2	75.172	0	130.72	718640000	36	305	Fermitin family homolog 3	FERMT3
20.3325	23.4838	21.9076	21.9536	20.8856	24.0826	24.1388	23.5093	24.4541	25.8006	23.5283	24.3473	24.1662	24.6971	23.6016	24.0661	24.1146	24.6511	24.3231	24.8521	23.7315	23.566	23.6765	23.6643	23.2255	25.4826	23.5312	22	22	22	48.4	48.4	48.4	65.805	0	245.92	1860600000	35	559	Pyruvate kinase PKM;Pyruvate kinase	PKM
21.75	21.276	21.0588	22.2552	21.2162	21.1467	21.6913	21.8502	21.4543	22.6165	22.2779	20.8429	20.9916	21.3447	20.7185	21.4773	20.76	22.3512	22.824	23.6044	22.2436	22.8375	20.4636	21.5856	21.4373	21.9854	20.318	12	12	12	13	13	13	165.74	0	33.653	77718000	61	63	Soluble scavenger receptor cysteine-rich domain-containing protein SSC5D	SSC5D
29.1275	25.7767	29.0947	29.6173	26.502	26.1518	27.9176	26.4904	25.8043	23.8739	24.5237	25.3539	26.0348	25.4228	28.0616	27.4943	25.7263	26.4278	27.0822	27.0943	28.4159	27.1174	26.9325	28.0222	27.5302	24.1966	26.182	7	7	7	49.6	49.6	49.6	12.815	0	323.31	44912000000	7	202	Apolipoprotein C-III	APOC3
25.6152	23.1144	25.56	25.1466	26.8657	25.1617	25.7872	24.8796	26.5796	21.3458	25.263	25.1713	25.4708	21.6276	25.7492	25.793	26.1665	25.3139	25.6774	25.6957	26.8756	25.5203	25.1692	24.972	25.4158	21.3725	25.3864	12	12	12	44.5	44.5	44.5	43.974	0	323.31	4637400000	19	294	Apolipoprotein L1	APOL1
20.6952	26.4685	20.1275	20.8527	23.3832	24.5763	24.9385	24.4154	25.6555	26.7371	24.9213	25.1533	25.254	26.1893	21.4428	24.6094	24.6023	25.6517	25.5812	24.9381	26.4876	25.1563	24.5057	25.2891	24.8215	26.8013	24.5648	3	3	3	44.7	44.7	44.7	77.038	0	109.2	1269900000	44	150	Polyubiquitin-C;Ubiquitin;Ubiquitin-60S ribosomal protein L40;Ubiquitin;60S ribosomal protein L40;Ubiquitin-40S ribosomal protein S27a;Ubiquitin;40S ribosomal protein S27a;Polyubiquitin-B;Ubiquitin	UBC;UBB;RPS27A;UBA52
27.5043	22.1198	28.1095	28.2619	27.7795	26.893	27.0383	26.6027	27.2029	22.034	26.2554	26.4491	27.0977	21.0357	27.2483	27.3467	27.3919	24.8035	26.127	26.4227	27.4007	25.932	26.8066	25.9797	26.4064	21.8811	27.1646	55	55	37	50.3	50.3	34.3	140.94	0	323.31	53392000000	65	1638	Complement factor B;Complement factor B Ba fragment;Complement factor B Bb fragment	CFB
28.3326	25.2485	28.0491	26.5851	27.9994	27.031	26.7748	27.5374	27.3538	22.263	26.9993	26.9869	27.9169	24.6694	28.176	27.2454	27.5643	26.3827	27.415	27.6475	27.9571	27.0116	27.4348	27.0214	26.5795	22.528	26.2633	10	10	10	35.3	35.3	35.3	24.158	0	323.31	18387000000	11	470	Apolipoprotein D	APOD
28.9785	24.3911	28.9047	29.0983	28.7114	28.2728	28.0819	28.0139	27.8873	22.4381	27.6315	27.7605	27.9201	20.5792	28.5713	28.1051	28.5016	26.9159	27.2764	27.5751	27.5483	27.233	28.0657	27.816	27.8643	22.7626	27.1487	15	15	13	50	50	48.4	39.411	0	323.31	62603000000	13	929	Alpha-2-HS-glycoprotein;Alpha-2-HS-glycoprotein chain A;Alpha-2-HS-glycoprotein chain B	AHSG
21.1687	23.7021	20.2143	22.001	19.1	23.8978	24.0478	22.6049	24.6017	25.8781	23.0083	24.1285	23.8289	24.7418	23.2318	23.9121	23.8266	24.4154	24.403	23.8807	23.1364	23.6296	23.2362	23.4375	23.087	25.1027	23.8166	28	28	27	55	55	53.7	76.625	0	189.29	1477300000	46	508	Lactotransferrin;Lactoferricin-H;Kaliocin-1;Lactoferroxin-A;Lactoferroxin-B;Lactoferroxin-C	LTF
25.134	22.0077	25.3013	26.1913	25.5378	24.9173	25.4018	24.8586	24.6049	22.6273	24.1714	24.4147	25.0603	22.0004	25.5639	25.1832	25.1401	23.2464	24.1263	24.2826	25.0899	22.3998	24.9312	24.0038	24.4846	21.6551	24.937	19	19	19	43.6	43.6	43.6	65.059	0	323.31	7950200000	27	509	Complement factor I;Complement factor I heavy chain;Complement factor I light chain	CFI
24.5928	21.4072	23.9048	24.0555	24.8428	23.9616	24.2788	24.3968	24.0823	22.2954	23.9894	24.0627	24.3793	21.2114	24.5648	24.0864	21.2559	21.7427	23.5921	23.6083	23.5703	22.7531	24.1992	23.0856	23.0387	22.4034	23.3861	9	9	9	79.4	79.4	79.4	17.794	0	161.48	1210400000	9	185	Tetranectin	CLEC3B
22.1533	20.7215	22.6981	22.9582	22.9107	22.7177	22.3865	22.1749	21.7172	22.5573	22.0647	22.2982	22.4418	22.2421	23.1134	22.4591	22.3489	21.1931	21.2535	21.3656	21.8385	21.3419	22.7904	21.9558	22.2809	21.789	22.6145	26	9	9	39.8	17.6	17.6	83.267	0	323.31	679090000	39	116	Complement C2;Complement C2b fragment;Complement C2a fragment	C2
21.5462	19.3504	20.6356	21.3234	21.284	23.4684	21.0348	21.3837	23.7716	25.2456	23.4896	23.266	23.4018	24.7945	21.3592	22.9334	21.7465	24.2815	24.1697	23.5694	21.6025	23.4716	20.5739	23.5752	21.4315	21.5396	23.1008	7	7	7	52.4	52.4	52.4	16.29	0	20.288	338240000	10	111	Myosin light polypeptide 6	MYL6
25.6202	20.8498	25.3012	25.816	25.3023	25.0403	25.2252	23.5345	24.9639	22.7976	23.6121	25.0655	24.5042	20.7452	25.4682	24.1013	25.2997	21.6403	24.4269	24.3143	24.1802	23.1665	24.2755	24.1193	24.2002	22.3609	24.1085	20	20	20	45.3	45.3	45.3	76.773	0	323.31	5629100000	41	431	Plasma kallikrein;Plasma kallikrein heavy chain;Plasma kallikrein light chain	KLKB1
20.9977	20.4933	20.5648	22.3121	21.3275	24.2583	21.359	21.6229	21.3033	21.8024	20.8172	24.0819	23.4681	24.159	23.0829	23.9019	23.8754	23.7299	23.7222	23.5379	23.1697	20.559	22.8575	21.4895	21.8554	22.9929	20.984	22	1	1	79.8	4.8	4.8	38.975	0	115.08	306900000	20	78	Actin, cytoplasmic 2;Actin, cytoplasmic 2, N-terminally processed	ACTG1
21.2182	25.0354	20.8705	22.8404	22.5895	26.5146	26.3657	25.8937	27.4895	28.0313	25.5082	26.6747	26.1438	27.0772	25.7768	24.4663	24.7925	26.8191	27.013	26.2166	25.7065	26.0848	25.3442	25.3671	25.6404	27.5183	25.8044	4	4	2	41.7	41.7	29.5	14.914	0	14.065	2487700000	4	111	Histone H3;Histone H3.3;Histone H3.2;Histone H3.1t;Histone H3.1;Histone H3.3C	H3F3B;H3F3A;HIST2H3A;HIST3H3;HIST1H3A;H3F3C
25.6035	24.5982	24.6326	26.7837	24.199	21.0076	24.9267	21.1698	21.6058	22.0912	21.1887	22.3837	22.2044	21.3891	21.7867	21.2992	21.7513	21.6348	21.4703	24.8837	25.155	24.6738	21.1085	25.698	25.4608	23.2316	21.7205	5	5	4	29.8	29.8	24.7	20.049	0	143.21	2852500000	6	118	Apolipoprotein C-II;Proapolipoprotein C-II	APOC4-APOC2;APOC2
25.5731	24.1703	25.7913	25.604	21.6979	21.8847	24.1079	24.8851	20.8718	21.837	20.8514	21.3088	20.1198	22.284	21.6299	22.1976	21.7824	23.5567	23.7774	24.3834	24.6827	24.5576	24.5993	26.0769	25.0842	22.0427	24.0391	4	4	4	28.6	28.6	28.6	8.647	0	60.502	2516000000	3	133	Apolipoprotein C-I;Truncated apolipoprotein C-I	APOC1
26.6688	24.7996	25.1442	26.6422	25.8368	21.0976	25.6058	25.9034	27.2484	22.4676	27.4753	26.8625	25.9718	24.9579	26.543	27.5266	25.9902	27.0307	27.4744	26.4066	27.3758	27.6555	27.248	25.9162	27.4116	21.7665	27.6449	16	16	16	54.2	54.2	54.2	38.087	0	323.31	16782000000	18	660	CD5 antigen-like	CD5L
23.8833	24.7888	24.0672	20.8781	23.8099	25.4886	25.7803	25.396	26.0751	27.606	24.9562	25.7026	25.779	26.4624	25.0861	25.2517	25.3673	26.1503	25.7458	25.0569	26.2787	25.2348	25.1925	25.2175	25.0195	27.2332	25.5788	4	4	2	20.5	20.5	6	18.804	0	32.371	1650700000	8	153	Histone H2B;Histone H2B type 1-L;Histone H2B type 1-M;Histone H2B type 1-N;Histone H2B type 1-H;Histone H2B type 2-F;Histone H2B type 1-C/E/F/G/I;Histone H2B type 1-D;Histone H2B type F-S;Histone H2B type 1-K	HIST1H2BN;HIST1H2BL;HIST1H2BM;HIST1H2BH;HIST2H2BF;HIST1H2BC;HIST1H2BD;H2BFS;HIST1H2BK
24.8756	27.6651	24.6752	23.0593	24.4543	26.1544	24.0611	28.0821	23.8391	25.9727	29.1509	24.7725	26.9157	27.8507	28.1478	25.6884	25.3227	25.3126	26.2075	27.5644	25.7449	28.3101	24.7591	24.6297	24.8837	21.6626	25.2788	11	11	11	50.2	50.2	50.2	32.903	0	323.31	12328000000	15	516	Ficolin-3	FCN3
24.0773	21.2462	23.7635	23.3821	24.1914	23.3846	22.9612	23.4289	23.2149	22.2495	23.1945	23.5198	23.7439	21.2172	24.5075	23.4858	23.2538	22.7609	22.6602	23.0044	23.2083	23.7758	23.1524	22.2373	23.0813	22.1939	23.1273	15	15	15	15	15	15	158.54	0	323.31	1117800000	61	268	Attractin	ATRN
24.8997	23.6834	25.2458	25.8657	25.1311	23.4068	23.944	23.3701	24.9629	21.9054	23.6525	23.5765	23.0501	21.7854	24.7983	24.8315	22.6147	23.269	24.3804	24.1104	25.4663	23.7668	24.2122	24.5685	23.2683	21.7808	24.4068	8	8	8	46.3	46.3	46.3	21.253	0	323.31	3339300000	10	188	Apolipoprotein M	APOM
21.5977	20.9613	20.3596	22.3731	20.866	21.5083	21.8764	21.2235	22.4881	22.7168	21.882	22.8444	21.7041	22.9881	21.9296	22.2591	22.2335	22.2244	22.1275	22.174	20.3971	20.7193	21.9292	19.5683	21.4563	22.0516	21.9046	5	5	5	18.4	18.4	18.4	47.173	0	35.471	143930000	18	75	Serum deprivation-response protein	SDPR
21.3369	21.5127	19.8955	20.83	20.5499	23.9165	23.555	20.4062	24.0367	25.526	23.5064	23.9627	23.8589	24.3843	23.4832	23.7776	20.3182	23.9954	24.0545	23.9299	21.9011	23.5799	21.4498	22.5606	21.7447	22.6942	22.8276	11	10	10	44.9	41.3	41.3	36.688	0	35.322	345680000	18	99	L-lactate dehydrogenase A chain	LDHA
28.6669	21.4059	28.9988	29.6743	28.389	28.3878	27.5287	28.0095	27.5464	21.6718	27.8709	27.2314	27.7221	19.0837	28.6155	27.989	28.2792	26.2601	27.2238	27.4864	27.2194	27.1513	28.0081	27.3679	27.7652	21.6228	28.263	60	60	3	72.3	72.3	5	122.2	0	323.31	163350000000	46	2646	Ceruloplasmin	CP
23.3745	20.7921	22.9755	22.4278	20.6866	24.5861	23.5637	23.9788	24.5075	24.3275	24.5142	24.6434	24.0878	24.1794	23.4315	24.6929	24.3955	24.2026	24.1578	23.9173	24.2914	22.9579	23.5573	23.781	23.2614	24.9121	23.8038	17	17	17	31.8	31.8	31.8	83.267	0	94.059	1078900000	34	305	Coagulation factor XIII A chain	F13A1
21.0235	23.0445	21.9667	22.798	21.0725	23.8827	24.0109	22.8368	24.1831	25.6063	20.44	23.499	23.0466	24.5357	22.938	23.5437	23.4386	24.1113	23.9828	24.0423	22.2276	23.3641	22.7373	23.4774	22.8172	23.8694	23.0307	12	12	12	42.7	42.7	42.7	44.614	0	91.311	476240000	25	170	Phosphoglycerate kinase 1	PGK1
27.3763	22.1181	27.3679	28.1909	27.19	26.4248	26.8636	26.2283	26.7863	20.4367	25.8618	26.4107	26.3757	21.2745	27.2525	26.1466	26.8651	24.9517	26.1407	25.7727	25.8018	25.5919	26.7087	25.6326	26.0179	23.1139	26.0068	31	31	31	53.5	53.5	53.5	70.036	0	323.31	66846000000	31	1997	Prothrombin;Activation peptide fragment 1;Activation peptide fragment 2;Thrombin light chain;Thrombin heavy chain	F2
30.8769	24.6597	30.8996	29.9344	31.0534	30.6767	32.5401	31.4343	30.8974	24.0054	30.6109	31.3891	31.5155	27.6865	31.5103	31.524	30.4402	30.5272	30.4259	30.2718	30.808	31.432	32.614	30.6719	31.0334	24.032	32.2101	30	30	14	65.8	65.8	42.6	45.205	0	323.31	720890000000	20	2706	Haptoglobin;Haptoglobin alpha chain;Haptoglobin beta chain	HP
26.248	22.1923	26.1271	26.3139	27.1308	26.4187	25.8138	25.2333	26.5231	22.8766	25.8456	25.3548	26.4415	24.1501	26.4029	27.2885	26.7757	25.9629	25.7971	26.5787	26.4635	26.9563	25.7825	26.4975	26.1879	22.628	26.3998	23	7	7	67.2	37.6	37.6	39.029	0	323.31	13063000000	20	411	Haptoglobin-related protein	HPR
22.4955	20.8201	21.2028	21.0197	23.1178	22.166	22.7086	20.8217	21.6065	21.0348	19.5728	20.9094	21.8435	22.8268	22.6399	21.908	22.0887	22.6999	22.2879	21.2978	21.884	21.5757	22.1412	20.6073	22.1456	22.5773	21.5901	11	11	11	37.7	37.7	37.7	51.778	0	90.502	398280000	19	66	Coagulation factor IX;Coagulation factor IXa light chain;Coagulation factor IXa heavy chain	F9
23.1749	21.7501	23.8037	23.8876	23.2283	23.3754	22.995	21.5986	22.7384	22.0281	20.2928	21.8846	21.596	22.7882	23.0246	22.3635	22.6198	22.3947	21.8534	22.3125	21.0712	21.4058	22.3461	20.9424	21.2991	23.2202	21.7495	9	9	9	20.7	20.7	20.7	54.731	0	85.155	675420000	24	89	Coagulation factor X;Factor X light chain;Factor X heavy chain;Activated factor Xa heavy chain	F10
28.339	20.3397	28.3264	28.7618	28.2187	27.6567	27.9481	27.5618	27.8258	22.8782	27.0882	27.3477	27.7681	22.7041	28.1434	27.2027	28.0368	26.0766	27.3688	27.0125	27.0853	26.5302	27.9771	26.6088	27.2305	22.5607	27.0136	54	54	54	70.2	70.2	70.2	90.568	0	323.31	97581000000	43	2422	Plasminogen;Plasmin heavy chain A;Activation peptide;Angiostatin;Plasmin heavy chain A, short form;Plasmin light chain B	PLG
27.8335	21.6689	27.7672	27.8541	27.2261	27.3029	26.6217	26.4885	26.6227	21.6471	26.1042	26.4252	26.4913	22.1871	27.4322	26.8602	27.2428	25.1405	26.2283	26.1464	25.9644	25.299	26.7116	25.8694	26.0525	22.2451	26.1006	29	29	25	52.8	52.8	48.9	52.602	0	323.31	56301000000	27	1560	Antithrombin-III	SERPINC1
30.3264	25.0886	31.3837	31.2497	30.3697	30.2426	29.7699	29.4169	29.7352	24.9499	29.8118	29.4128	29.8067	25.3536	30.9053	30.9045	30.2953	28.556	29.128	29.3654	30.1878	29.3698	30.3576	29.3814	29.3208	21.7899	29.9414	39	39	3	69.4	69.4	6.2	46.736	0	323.31	533360000000	23	3083	Alpha-1-antitrypsin;Short peptide from AAT	SERPINA1
27.6437	21.6587	28.0496	28.0959	27.5907	27.5282	27.2852	26.9455	26.879	20.6162	26.391	26.9015	27.3624	19.4036	28.1337	27.9683	27.5578	25.7403	26.4377	26.6893	27.3972	25.9617	27.2816	26.3555	26.6351	21.6563	27.2472	25	25	12	58.9	58.9	22.5	47.65	0	323.31	53757000000	20	1284	Alpha-1-antichymotrypsin;Alpha-1-antichymotrypsin His-Pro-less	SERPINA3
30.0213	23.7948	31.151	29.974	30.0329	30.579	29.1004	30.6094	30.062	23.9409	31.2049	30.1966	30.6343	27.3061	30.6545	30.4709	29.8436	30.7519	30.4087	30.0282	30.4459	30.3545	30.4078	30.4633	30.5689	23.5571	30.3941	93	93	81	68.9	68.9	61.7	163.29	0	323.31	1072300000000	69	8378	Alpha-2-macroglobulin	A2M
29.515	23.1303	29.9342	29.8442	29.712	29.4237	29.222	29.6036	28.5293	21.5132	29.0267	29.0262	29.2714	23.8519	29.6894	29.2248	29.3886	28.4374	28.3465	28.8765	28.7523	28.4002	29.1031	28.8688	29.1162	21.7498	29.1952	135	135	110	83.6	83.6	70.9	187.15	0	323.31	764680000000	95	8998	Complement C3;Complement C3 beta chain;C3-beta-c;Complement C3 alpha chain;C3a anaphylatoxin;Acylation stimulating protein;Complement C3b alpha chain;Complement C3c alpha chain fragment 1;Complement C3dg fragment;Complement C3g fragment;Complement C3d fragment;Complement C3f fragment;Complement C3c alpha chain fragment 2	C3
21.3586	25.998	19.1263	20.4221	24.3684	23.3062	23.5927	21.9623	24.5274	21.9707	24.639	23.9626	24.9207	24.5689	20.4345	20.143	23.5094	24.8065	23.6547	24.043	25.575	23.7972	20.7085	24.951	24.8746	26.3785	24.1217	4	4	4	66.3	66.3	66.3	11.006	0	34.612	649560000	7	108	Cystatin-A;Cystatin-A, N-terminally processed	CSTA
27.7	20.4291	27.9051	28.476	27.7057	27.606	27.5477	27.2102	27.1946	22.0021	26.3697	27.3307	27.1137	24.0497	27.7174	27.146	27.5221	26.4113	26.8037	26.7596	26.6454	26.3101	27.0659	26.4667	26.9272	22.1086	26.7844	23	23	23	33.5	33.5	33.5	71.957	0	323.31	46399000000	35	1276	Kininogen-1;Kininogen-1 heavy chain;T-kinin;Bradykinin;Lysyl-bradykinin;Kininogen-1 light chain;Low molecular weight growth-promoting factor	KNG1
25.8986	24.3496	25.7914	26.3116	25.5782	24.4659	25.9012	25.9684	27.4659	22.1643	27.5704	26.9547	26.696	24.7173	26.3912	26.8523	26.3111	26.8046	27.5794	26.4189	27.5445	27.0152	26.7817	26.2701	27.5375	21.8196	27.0318	8	8	8	64.2	64.2	64.2	18.098	0	292.54	15881000000	8	477	Immunoglobulin J chain	IGJ;JCHAIN
25.8047	21.192	26.3369	23.5057	26.3579	20.2112	21.1665	22.0941	21.672	22.1123	25.4295	21.9492	20.8632	21.0806	25.1393	25.2797	21.6631	22.3505	21.2195	20.5281	20.5987	20.3942	24.6389	24.7883	26.0255	21.8331	26.1169	2	2	2	34.2	34.2	34.2	12.848	0	152.3	1855100000	4	89	Ig kappa chain V-I region AU;Ig kappa chain V-I region AG
22.3118	20.2152	26.0618	25.1837	25.1092	19.8064	24.5239	25.3302	21.4909	22.2389	25.6464	20.6654	25.2378	21.1084	25.8992	25.9066	20.2529	25.3162	25.3781	25.5941	25.5042	24.4039	25.3872	21.7786	25.1243	22.1071	24.9836	3	3	2	23.9	23.9	13.7	12.778	0	75.907	2207300000	4	145	Ig kappa chain V-I region Gal
25.672	21.0974	21.2379	25.6296	28.4994	25.4401	26.1526	26.2543	21.6202	21.9293	26.6554	21.6484	22.1063	21.1803	26.1744	26.2362	20.3162	20.6568	26.8011	25.8042	21.3355	21.7439	20.3016	20.0565	20.7752	22.1005	26.5593	2	2	2	24.8	24.8	24.8	12.781	0	117.97	2948400000	4	63	Ig kappa chain V-I region HK102	IGKV1-5
27.1947	21.3853	27.6911	28.8433	28.4379	26.9583	27.3022	27.6617	26.2724	21.3067	28.4622	27.3244	27.8753	24.7122	28.0688	29.1068	26.1774	26.6123	27.7055	27.5542	25.5312	27.7347	27.5746	27.167	28.1404	22.2582	28.0786	4	4	2	46.6	46.6	26.7	12.557	0	323.31	16582000000	5	217	Ig kappa chain V-III region B6
28.2872	21.3151	29.5583	29.09	20.2888	21.5452	27.3885	26.6357	27.1471	21.3931	28.3785	21.4793	20.9911	20.2685	28.4575	28.0342	26.1455	21.5378	28.3218	27.0747	21.8896	27.1073	27.5943	27.2179	27.4025	22.2389	27.2982	2	2	1	26.1	26.1	7.8	12.496	0	98.307	20960000000	3	96	Ig kappa chain V-III region POM	IGKV3OR2-268;IGKV3-7;IGKV3D-7
24.6918	20.953	25.5302	22.7212	26.7831	18.531	22.8044	24.3667	24.747	21.7515	25.5042	25.2721	25.9009	21.0406	25.6267	26.1195	20.7729	25.0512	25.8698	25.13	21.7211	25.949	24.956	24.5954	25.2175	22.3091	25.6188	3	3	2	49.6	49.6	35.9	12.283	0	67.725	2248800000	4	117	Ig lambda chain V-I region HA
25.0069	21.5087	20.4917	20.2355	25.7101	20.7672	21.4343	21.5169	21.205	22.3738	26.0203	24.6327	25.9627	21.2792	25.6688	26.5346	20.7369	25.317	21.7552	25.3376	22.867	25.5757	24.7777	24.8207	25.2413	22.2183	25.1914	2	2	2	31.6	31.6	31.6	12.249	0	42.633	1620000000	3	82	Ig lambda chain V-I region NEW
25.7499	20.7064	27.3762	27.3889	27.3457	24.811	20.8396	20.6309	22.0964	22.8013	26.4854	20.692	20.2382	21.3669	26.4694	22.6162	25.2495	20.2968	26.1439	22.0857	19.8452	25.9135	25.5385	25.2489	22.7182	22.6489	25.5874	4	4	1	54.7	54.7	11.1	12.659	0	270.19	4063100000	7	135	Ig heavy chain V-I region EU
26.6509	21.2281	26.9916	27.3748	27.6599	20.0549	25.8047	22.6206	21.6906	21.311	26.2765	26.1567	21.4238	21.7084	26.5756	26.4993	25.8348	21.3517	26.1	20.1764	20.4036	26.2353	26.7287	21.371	22.2241	23.1703	26.7842	5	4	0	51.3	51.3	0	12.947	0	117.07	4667500000	7	110	Ig heavy chain V-III region CAM
25.7196	20.6005	19.6373	20.693	26.7828	24.014	26.0959	21.4766	25.0717	21.336	26.9051	26.5377	26.7965	21.3113	25.8194	26.1742	25.4866	24.9789	26.1272	25.5161	25.7214	26.2842	25.6143	25.5435	26.1588	22.3185	26.727	4	3	2	32.5	23.1	13.7	12.943	0	57.739	5039500000	5	156	Ig heavy chain V-III region JON
20.7254	20.7353	20.0977	24.335	25.6231	24.4539	25.0931	25.7671	22.9236	22.6951	26.0471	25.3199	25.0769	22.2656	25.0299	19.6849	21.5155	22.2249	21.2086	25.0331	20.6655	24.3851	25.9824	25.2201	24.9323	21.9089	25.39	3	2	2	34.7	25.4	25.4	13.017	0	149.78	1853900000	6	109	Ig heavy chain V-III region DOB
32.4701	28.0408	32.7513	32.4979	32.2964	31.9266	32.7914	32.5781	31.5222	28.6906	33.073	32.4116	33.5139	29.0362	32.8151	33.2107	31.2564	32.0214	32.6588	32.6055	32.9253	32.5037	32.4107	32.2578	32.9614	27.8014	33.0269	14	14	14	90.7	90.7	90.7	11.765	0	323.31	591130000000	5	2439	Ig kappa chain C region	IGKC
29.0358	27.3871	28.0067	28.8657	28.4409	25.4525	27.8281	29.0333	29.5531	27.0498	29.9435	29.1411	28.5635	27.789	28.8255	29.8833	28.0828	29.7083	30.066	28.9425	30.1331	30.3203	29.6634	28.7411	30.4762	27.3752	30.2858	31	31	31	69.3	69.3	69.3	49.439	0	323.31	179350000000	25	2110	Ig mu chain C region	IGHM
30.7325	25.6825	31.3692	29.942	29.5015	29.1275	30.192	29.0642	30.5098	25.9824	31.4269	30.3661	30.7055	26.868	30.8605	30.2097	30.0346	29.8882	30.7549	29.9747	29.7194	30.0036	30.532	30.6167	30.7348	25.772	30.3929	19	19	7	64	64	27.8	37.654	0	323.31	331630000000	15	1503	Ig alpha-1 chain C region	IGHA1
21.1384	25.5293	20.3908	22.3841	22.5718	21.2502	21.9353	21.2465	27.6012	22.3419	21.4681	22.9871	20.6282	21.8876	21.3429	21.1273	21.8209	25.7384	24.9419	22.7995	22.9203	20.245	20.0589	21.7583	22.3871	21.6434	21.3723	35	35	32	38.7	38.7	36.7	138.91	0	229.67	811840000	70	169	Collagen alpha-1(I) chain	COL1A1
29.8372	28.5482	29.7771	30.8409	31.2273	29.1708	29.5594	29.3124	30.2967	26.4594	29.3284	29.5155	30.0414	28.432	30.003	30.2908	30.5351	28.4307	29.5887	29.5217	29.9164	29.0112	29.6938	30.4308	29.3877	25.2625	29.0304	31	31	30	73	73	73	30.777	0	323.31	352860000000	18	1810	Apolipoprotein A-I;Proapolipoprotein A-I;Truncated apolipoprotein A-I	APOA1
27.1009	28.1544	26.0996	26.8163	27.3831	26.7532	27.8711	26.8253	26.2664	23.6487	25.568	25.9459	26.2952	25.6748	26.4922	26.2167	26.1891	26.2688	27.9221	27.1874	27.1789	27.4257	26.3888	27.2518	27.1324	22.8707	25.8412	20	20	20	63.7	63.7	63.7	36.154	0	323.31	30604000000	22	1084	Apolipoprotein E	APOE
25.7574	20.5396	25.5869	27.7123	26.0718	25.1178	25.0721	25.7878	21.3328	22.8952	25.127	24.7506	25.9781	20.8735	20.2429	24.0981	25.9391	22.4541	21.2139	25.5046	22.6976	20.9444	26.5123	24.8435	25.1557	22.0822	25.7982	6	6	6	51.9	51.9	51.9	14.914	0	323.31	4240900000	8	138	Apolipoprotein A-II;Proapolipoprotein A-II;Truncated apolipoprotein A-II	APOA2
29.4187	23.8205	29.5729	29.0936	29.8068	29.4492	29.8563	29.6718	30.2636	23.9182	30.381	30.1015	30.7927	28.6849	29.773	29.7729	30.2033	29.9909	30.3747	29.6593	29.9255	29.8348	30.7734	29.8153	29.7471	22.2174	29.3783	37	37	37	44.7	44.7	44.7	94.972	0	323.31	395250000000	35	3356	Fibrinogen alpha chain;Fibrinopeptide A;Fibrinogen alpha chain	FGA
29.4472	24.5394	29.6927	29.7035	29.6218	29.7268	29.962	29.5649	30.1148	25.1368	30.1882	30.0614	30.7182	28.8071	29.6394	29.6763	29.9403	30.0354	30.36	29.7726	29.4868	30.0508	30.7581	29.9163	30.0331	23.5971	29.7763	44	44	39	77.4	77.4	71.3	55.928	0	323.31	511770000000	29	4294	Fibrinogen beta chain;Fibrinopeptide B;Fibrinogen beta chain	FGB
30.4272	25.3055	30.8304	30.7613	30.8142	30.6354	30.9283	30.7916	31.1902	26.1961	31.338	31.0404	31.8599	29.7115	30.7927	30.7231	31.3039	31.0558	31.4753	30.7628	30.5627	30.9661	31.7639	30.8671	30.8921	25.2268	30.6998	36	36	21	76.4	76.4	54.1	51.511	0	323.31	536880000000	27	3328	Fibrinogen gamma chain	FGG
21.2907	20.9528	20.954	21.2936	21.4282	20.795	21.816	21.2214	22.7256	25.0578	25.6217	23.1509	22.7803	20.4157	21.4029	24.016	20.9918	21.3078	23.2295	21.4695	22.075	20.8416	21.7004	22.1203	20.6558	21.6568	21.18	18	18	18	27.4	27.4	27.4	101.79	0	213.52	480380000	32	129	Band 3 anion transport protein	SLC4A1
27.69	21.7681	27.4272	27.5611	26.8008	25.7111	27.2307	26.5555	25.9082	22.6747	26.4214	26.481	26.8447	20.5491	27.1201	26.1977	26.4855	24.5161	26.023	25.9992	25.8146	25.3074	26.6752	25.8444	26.5911	22.0483	26.6773	7	7	7	30	30	30	25.387	0	195.19	13999000000	10	331	Serum amyloid P-component;Serum amyloid P-component(1-203)	APCS
25.8534	21.0312	25.4359	24.3021	21.3008	25.4018	25.8488	26.4543	25.5757	22.359	25.4549	25.5926	26.1393	22.2533	19.1847	25.9779	25.4672	25.8448	26.2153	25.935	26.4493	25.8389	26.0724	26.4302	26.0373	22.6377	26.1331	6	6	6	29	29	29	26.016	0	132.22	2742800000	13	172	Complement C1q subcomponent subunit A	C1QA
28.9205	23.9362	28.9938	29.3509	28.253	28.2459	28.4112	28.064	27.7791	24.793	27.0595	27.3829	27.6006	25.263	28.9237	27.4722	25.6659	27.1755	27.5834	27.6418	27.5524	27.0539	28.5523	27.7813	27.6669	22.6459	27.968	16	16	16	61.2	61.2	61.2	38.298	0	323.31	64196000000	17	1114	Beta-2-glycoprotein 1	APOH
23.9465	20.3242	24.7088	25.726	23.7975	23.2775	23.9	22.7636	20.5809	21.9293	23.7844	22.1051	24.3324	20.6113	25.2032	25.4449	21.4308	22.1124	23.3691	23.2895	24.898	22.5075	24.4057	22.7789	22.896	22.3638	24.4153	10	10	10	43.5	43.5	43.5	38.177	0	323.31	3533100000	17	317	Leucine-rich alpha-2-glycoprotein	LRG1
24.2624	20.0066	24.708	25.8526	24.9709	26.0632	24.94	24.3845	27.0735	23.0293	26.7917	26.1639	26.5084	22.972	22.482	22.9625	26.3985	25.3268	26.8264	24.1789	22.6141	24.6115	26.5113	25.1304	25.5621	21.8588	20.3797	64	64	64	42.4	42.4	42.4	272.32	0	323.31	20525000000	96	1899	Fibronectin;Anastellin;Ugl-Y1;Ugl-Y2;Ugl-Y3	FN1
27.6085	23.1363	26.9805	27.243	26.9441	26.7589	26.3816	25.9293	26.1558	22.5078	25.4617	26.1114	25.571	21.4755	27.2093	24.9793	26.3069	24.3358	25.4113	25.0344	23.2614	24.0375	26.5802	25.4387	25.9755	23.2746	26.1586	11	11	11	73.4	73.4	73.4	22.974	0	323.31	15078000000	10	562	Retinol-binding protein 4;Plasma retinol-binding protein(1-182);Plasma retinol-binding protein(1-181);Plasma retinol-binding protein(1-179);Plasma retinol-binding protein(1-176)	RBP4
27.9101	21.0167	28.2454	28.431	27.7441	27.727	27.6574	27.3394	27.5808	22.4772	27.401	27.472	27.3169	21.8004	28.4586	27.3054	27.4974	26.4748	27.5989	26.8554	27.381	26.4067	27.7103	26.8005	27.2755	21.3662	28.0128	13	13	13	48.9	48.9	48.9	38.999	0	323.31	21834000000	16	652	Protein AMBP;Alpha-1-microglobulin;Inter-alpha-trypsin inhibitor light chain;Trypstatin	AMBP
30.0405	25.1909	29.9438	31.2041	29.2535	29.2471	29.3702	29.5071	27.1052	24.8256	28.2632	28.108	28.9658	24.6906	29.9563	30.4811	29.4707	27.1176	27.2968	28.0166	26.8088	28.2125	29.4069	28.0471	29.0339	21.9468	30.0186	11	9	9	42.8	34.3	34.3	23.539	0	323.31	148600000000	10	641	Alpha-1-acid glycoprotein 1	ORM1
28.8566	19.6518	28.5613	28.784	28.7573	28.2772	28.1955	27.7956	28.1386	22.3822	27.2988	27.645	27.9069	22.7368	28.7116	28.2186	28.7461	26.2397	27.3758	27.3471	28.1021	26.7161	28.2595	26.9442	27.1314	22.4893	27.7917	34	34	34	77.4	77.4	77.4	52.917	0	323.31	104480000000	28	1824	Vitamin D-binding protein	GC
31.7823	25.7031	31.5523	31.7401	31.4753	31.1725	30.567	30.9427	30.8512	25.9403	30.4932	30.655	30.5686	25.1037	31.5161	30.6791	31.325	29.6326	30.0558	30.239	29.791	29.771	31.092	29.9736	30.856	23.4643	29.6322	75	75	68	80.9	80.9	70.5	77.049	0	323.31	1393400000000	40	5637	Serotransferrin	TF
29.8984	23.7188	30.2524	30.7843	29.7872	29.7724	29.3979	29.4904	28.1628	22.4711	28.6794	28.8007	28.9806	21.0932	30.3882	29.6643	29.6449	27.9352	27.92	28.5279	28.1367	27.9576	29.5802	28.5534	28.7901	22.218	28.9383	32	32	32	74.2	74.2	74.2	51.676	0	323.31	299170000000	22	2028	Hemopexin	HPX
21.4603	21.0282	24.0012	21.7806	23.612	23.4435	24.2898	23.7702	21.7608	22.4648	20.9877	21.6946	20.3054	23.3449	23.2917	23.683	24.0587	21.9679	21.697	21.5823	22.5195	21.0141	19.3299	21.02	19.8558	22.578	21.8494	19	19	19	47.2	47.2	47.2	70.108	0	119.72	848380000	41	247	Coagulation factor XI;Coagulation factor XIa heavy chain;Coagulation factor XIa light chain	F11
28.0295	24.7047	27.5597	27.2181	27.8578	27.5865	28.0065	27.6955	27.7585	22.7176	27.8113	28.2281	28.0338	26.8877	28.0826	27.636	27.6099	29.0246	28.3021	28.3321	29.1109	29.0265	27.8061	28.262	28.3313	23.614	28.0232	28	28	28	55.6	55.6	55.6	67.033	0	323.31	82957000000	30	2115	C4b-binding protein alpha chain	C4BPA
27.6566	20.9364	27.8937	28.7024	27.495	26.4581	27.7177	26.5923	26.8469	22.1753	26.5278	26.9484	26.7048	24.4219	27.8067	26.7535	27.434	25.7694	26.5503	26.2774	26.6362	26.0325	27.2261	26.2835	26.5264	22.8153	26.4735	14	14	14	37.9	37.9	37.9	54.305	0	323.31	43484000000	19	729	Vitronectin;Vitronectin V65 subunit;Vitronectin V10 subunit;Somatomedin-B	VTN
20.6782	24.7358	21.0031	20.9239	20.0948	19.867	22.0302	22.7511	23.8655	25.0369	24.7954	23.6377	22.7348	24.4346	22.0624	23.7989	22.5145	23.4847	22.3392	23.8229	23.2594	22.8664	21.8583	22.7725	21.9203	24.9057	22.5062	19	19	19	47.1	47.1	47.1	59.755	0	97.722	532230000	29	230	Catalase	CAT
21.3415	24.7949	22.3415	22.5228	22.6663	24.6343	24.1947	23.8377	24.9823	25.5877	23.5912	24.6219	24.4463	24.9487	23.6815	24.4	24.0499	24.7272	24.4694	24.7361	23.9213	23.9567	23.8902	23.7089	23.6434	25.2605	23.3948	15	15	12	60.4	60.4	50.8	39.42	0	137.31	1005100000	22	220	Fructose-bisphosphate aldolase A;Fructose-bisphosphate aldolase	ALDOA
21.1403	22.1108	21.0255	22.9165	19.379	22.1703	21.1948	20.9714	21.7262	24.3635	23.114	20.211	21.3159	23.412	20.5724	21.2867	20.1301	25.6083	21.005	24.5064	21.2316	20.3344	21.1093	20.9015	21.0211	22.1626	20.4165	10	10	10	39	39	39	38.714	0	77.132	286780000	19	114	Annexin A1;Annexin	ANXA1
28.3894	30.3216	27.5419	27.3529	27.9472	27.1606	28.3286	28.0392	27.2339	26.5412	27.6784	27.3219	26.9237	28.3244	27.9859	27.5979	28.1848	28.5178	29.4011	29.2134	29.0852	29.307	27.6109	28.8823	28.5447	25.7452	27.62	263	263	260	65.8	65.8	65	515.6	0	323.31	555910000000	250	16316	Apolipoprotein B-100;Apolipoprotein B-48	APOB
27.0614	21.1969	27.5553	27.5571	26.5658	26.2872	25.8122	26.3632	26.2732	22.5287	25.6848	26.0467	25.3511	21.3405	26.4227	25.4504	26.0903	25.0423	25.4215	25.3633	25.4249	25.3885	26.2348	25.3554	25.727	21.7403	25.8645	18	18	18	37.9	37.9	37.9	59.578	0	323.31	33629000000	22	1027	Histidine-rich glycoprotein	HRG
27.2362	20.8242	27.9109	28.1335	27.2424	27.5014	27.2042	27.2194	26.3589	21.7906	26.4045	26.5438	26.8051	21.3468	27.1372	27.3845	26.8037	25.7762	25.8842	26.2613	26.4561	25.7995	27.2443	26.2647	26.6218	22.4621	26.5597	16	16	16	57.2	57.2	57.2	54.253	0	323.31	52147000000	15	1095	Alpha-1B-glycoprotein	A1BG
21.9322	24.4043	19.8265	21.927	19.8436	21.1643	22.8252	24.5092	22.6179	25.7115	21.7445	24.5068	23.8994	26.5272	21.1797	20.7454	20.1606	24.0002	22.9612	21.9594	22.4396	25.913	21.6038	25.5517	24.5369	22.4833	21.3915	63	63	63	32.2	32.2	32.2	309.26	0	323.31	3051600000	132	836	von Willebrand factor;von Willebrand antigen 2	VWF
23.5444	26.3529	23.3735	20.7053	24.1837	25.7358	25.7523	25.5304	26.3805	27.4158	25.6871	26.0438	25.6908	27.0531	25.2089	25.2404	25.5997	26.7943	26.0195	26.4422	25.7912	25.8133	25.3514	25.5307	25.4621	27.3327	25.4139	16	16	16	66.6	66.6	66.6	36.053	0	323.31	4217500000	17	556	Glyceraldehyde-3-phosphate dehydrogenase	GAPDH
27.8449	20.6946	28.1831	21.1177	28.656	26.9884	28.2252	27.9665	27.8474	27.0495	29.1786	28.1833	21.4098	21.0314	30.2639	28.6469	27.0254	28.1163	22.1704	28.3944	21.749	20.1328	20.989	28.0307	28.641	22.4885	28.8106	3	3	3	52.2	52.2	52.2	12.575	0	140.11	11274000000	4	91	Ig kappa chain V-III region VG	IGKV3D-11
21.2405	26.175	21.9999	20.2378	21.7265	22.0071	22.6789	21.6733	23.8159	24.4645	24.059	23.9211	22.4595	26.0272	22.1307	22.709	21.9633	24.2045	21.2662	21.8162	23.6068	23.8476	22.0989	23.5655	23.7593	23.6964	23.269	13	13	13	61.2	61.2	61.2	34.735	0	73.846	555990000	16	184	Arginase-1	ARG1
24.6244	26.5274	25.0205	20.2888	25.6458	26.7238	26.7167	26.0056	27.1474	28.3516	26.0512	26.6808	26.7634	27.6464	26.0144	26.1169	26.5095	27.5294	26.9475	26.9215	26.9064	27.0304	26.2167	26.4471	26.1186	27.0507	26.0295	6	6	6	48.4	48.4	48.4	10.834	0	175.38	4772400000	8	213	Protein S100-A8;Protein S100-A8, N-terminally processed	S100A8
23.6775	19.6641	22.9417	24.3178	23.6399	24.2157	24.293	23.807	24.1927	21.8109	23.6611	24.2995	24.3766	22.4007	23.7678	23.0976	23.8997	23.2244	23.7559	23.5784	22.4082	23.0581	23.878	23.4461	23.3832	21.7196	23.3564	19	19	19	41	41	41	75.51	0	224.54	1459600000	32	346	Coagulation factor XIII B chain	F13B
23.2322	20.05	23.6846	23.4105	23.1607	23.4948	22.9047	23.3453	22.8143	21.7557	22.2844	22.8719	22.6413	21.8184	23.8401	23.4852	23.6178	21.9992	22.6989	22.611	22.1748	22.9412	22.8018	22.1032	22.0039	22.044	22.7618	14	14	14	48.9	48.9	48.9	46.324	0	256.27	997360000	22	202	Thyroxine-binding globulin	SERPINA7
26.2811	19.9028	26.5703	26.9639	26.2783	25.6498	25.6934	25.4021	25.3637	22.7931	24.9377	24.5841	25.1363	21.0196	26.1939	25.4573	25.382	22.8203	24.9069	24.1299	23.955	24.3643	25.9447	24.6787	24.9612	22.149	25.1747	23	23	23	61.1	61.1	61.1	57.07	0	323.31	15992000000	26	681	Heparin cofactor 2	SERPIND1
26.5741	21.5892	27.0252	27.295	26.8691	26.1827	25.762	26.425	24.158	22.4265	27.2096	26.0073	25.8965	23.3926	26.0651	27.0924	25.657	25.157	26.2428	26.0559	22.545	26.4545	25.812	26.0403	25.8646	23.01	26.3583	3	3	3	29.8	29.8	29.8	13.38	0	224.48	6286800000	4	187	Ig kappa chain V-IV region	IGKV4-1
25.7495	21.6012	25.9672	26.6476	27.6254	25.4871	25.8754	25.6542	25.4076	22.3207	26.3096	25.7601	26.3538	21.3701	26.518	25.2811	26.6238	25.5526	26.4865	26.3016	25.6994	26.5383	25.9522	25.0165	26.0073	23.0564	26.5062	3	3	1	37.4	37.4	17.1	13.815	0	97.713	6818200000	4	231	Ig heavy chain V-II region ARH-77
26.5145	22.5392	26.1395	26.7261	26.2527	26.253	25.2748	25.779	25.7366	23.9118	25.5639	25.4478	25.8937	23.3299	25.7519	25.2201	26.2258	24.6807	25.0391	25.335	24.4067	24.265	25.7462	25.2256	25.1954	21.7597	25.2598	29	29	29	54.5	54.5	54.5	85.696	0	323.31	18978000000	32	1071	Gelsolin	GSN
20.1915	21.3688	20.0476	20.8622	22.1901	23.438	23.7021	22.7605	24.0431	25.7385	22.5383	23.5621	23.4661	24.4158	22.4733	22.2204	23.3748	24.334	23.7895	23.388	20.9942	23.3902	22.4996	22.7304	22.7251	24.4942	23.0736	16	16	16	47.6	47.6	47.6	56.559	0	81.325	690300000	29	293	ATP synthase subunit beta, mitochondrial;ATP synthase subunit beta	ATP5B
24.0381	27.2191	24.9941	20.2079	26.6453	27.221	27.2745	26.7542	27.386	28.4766	26.483	27.2961	26.9694	28.0044	26.6568	27.0532	26.8912	27.9455	27.4399	27.5886	26.9713	27.372	26.7749	26.7392	26.7895	27.6635	26.4031	6	6	6	48.2	48.2	48.2	13.242	0	279.08	7750000000	7	464	Protein S100-A9	S100A9
25.2871	20.2139	26.1185	26.3161	26.6902	26.6431	26.1228	25.5782	26.5059	21.7723	25.3714	26.6603	26.1987	22.0432	27.6408	25.6336	26.6143	25.2787	25.2113	25.8557	25.2498	24.2458	26.2609	25.8579	25.6791	21.5712	26.0374	29	29	27	76.5	76.5	73.5	45.371	0	323.31	31395000000	25	1336	Apolipoprotein A-IV	APOA4
21.2521	24.0315	21.8376	19.8237	20.2552	24.2893	24.1488	23.4573	24.8664	25.8343	23.5953	24.3228	23.9727	25.3192	23.5769	24.0419	24.1772	24.7933	24.5784	25.0993	23.7128	24.0081	23.4914	23.589	23.7826	25.8557	23.5117	18	18	15	63.4	63.4	50.7	47.168	0	120.64	1682400000	22	482	Alpha-enolase	ENO1
21.4015	25.262	21.3365	22.3752	21.9408	23.7658	24.3253	24.0316	24.6379	25.9442	23.9714	24.2368	24.1313	25.2539	22.9711	23.054	23.6495	24.9936	24.3973	24.293	24.4254	24.339	23.7078	24.071	23.911	25.8761	23.8963	21	21	21	58.7	58.7	58.7	38.604	0	163.17	2051300000	22	675	Annexin A2;Annexin;Putative annexin A2-like protein	ANXA2;ANXA2P2
25.5	20.7332	25.4161	25.5115	24.2651	24.5215	24.2304	23.8193	24.0498	22.8688	24.0022	23.3635	23.9697	21.081	24.8924	24.4512	24.4729	22.4761	23.1611	23.5124	24.111	22.4446	24.6276	23.4727	23.3803	22.756	24.0062	25	25	2	59.6	59.6	5.4	67.046	0	323.31	5454000000	28	562	Complement component C8 beta chain	C8B
24.6108	20.569	24.8881	26.3541	24.4688	24.1231	24.1669	23.2758	23.8763	21.2304	23.8187	23.2481	23.9898	21.7355	24.5807	24.389	24.4592	22.0465	23.2042	23.2657	24.3701	22.7091	24.2881	23.3893	23.2071	22.2935	23.7432	10	10	10	65.8	65.8	65.8	22.277	0	323.31	4672800000	12	315	Complement component C8 gamma chain	C8G
19.9464	24.7057	20.6283	22.4679	20.9514	24.245	24.5944	23.8147	24.7582	25.9105	23.5354	24.2664	24.2384	25.209	23.1676	23.5377	24.1674	25.185	24.8192	24.7197	21.5734	21.5392	23.6206	23.2829	23.5159	26.0431	23.6689	18	5	4	58.2	20.2	16.7	47.766	0	65.856	705200000	18	137	Tubulin beta chain	TUBB
21.9566	20.7434	20.6662	22.1802	21.6441	21.7885	22.0182	21.1865	23.3051	24.1392	21.0942	21.6953	20.7028	23.393	20.2773	23.1793	23.2308	24.086	23.4486	22.6662	22.934	22.388	22.8214	20.0637	20.7209	23.5851	20.5564	14	7	7	21.4	10.1	10.1	84.659	0	55.251	158600000	34	76	Heat shock protein HSP 90-alpha	HSP90AA1
25.652	20.8428	25.8876	26.6027	24.8782	25.2191	23.8944	23.7229	23.7315	22.2531	23.5126	23.5781	23.5865	21.0506	25.0029	24.5728	24.8073	21.3776	23.2024	23.0458	20.3822	20.2108	23.525	23.1313	23.4478	22.1279	23.4118	10	10	10	41.5	41.5	41.5	45.14	0	323.31	5714700000	17	245	Corticosteroid-binding globulin	SERPINA6
20.0742	20.9156	20.9101	21.0137	21.6268	24.0501	23.941	22.457	24.4597	26.3197	23.3188	23.9865	23.443	24.9786	23.2334	23.7736	23.639	24.6636	24.362	24.0546	23.4386	24.1984	23.1991	23.1946	23.6356	24.7411	23.2558	17	17	8	26.5	26.5	13.1	83.263	0	105.03	1036100000	35	304	Heat shock protein HSP 90-beta	HSP90AB1
22.0128	20.4308	19.5762	21.6706	20.0976	23.5829	22.1246	22.0315	23.0294	25.5149	22.2299	22.8024	22.749	25.9517	22.7045	20.0689	21.5146	23.1421	23.6288	23.4659	20.5151	21.8869	20.9285	21.9486	20.6376	22.263	24.2344	27	27	27	34.7	34.7	34.7	113.38	0	225.93	937690000	37	364	Integrin alpha-IIb;Integrin alpha-IIb heavy chain;Integrin alpha-IIb light chain, form 1;Integrin alpha-IIb light chain, form 2	ITGA2B
26.447	29.6411	23.4449	21.9117	24.8504	22.704	26.2771	25.67	25.4989	26.0428	25.0168	26.1693	24.9554	26.958	26.5395	25.9188	26.2917	26.8007	28.885	28.6344	27.2486	28.1019	25.1044	26.9067	26.2458	25.7451	25.8837	44	44	44	52.1	52.1	52.1	226.54	0	323.31	8621000000	84	956	Apolipoprotein(a)	LPA
23.0045	24.5914	22.507	21.8986	21.9307	24.2973	23.8076	24.2185	23.7843	25.824	23.3372	23.8719	23.7426	24.5375	23.1344	24.0412	23.3251	24.7029	23.9423	23.6331	24.7359	20.8663	23.8147	23.745	23.9029	27.2336	24.8115	7	7	7	32.6	32.6	32.6	40.124	0	134.58	675660000	11	185	Pleckstrin	PLEK
27.662	21.3243	27.853	28.0668	28.2498	27.5061	28.2668	27.9488	27.6667	21.9713	27.396	27.6889	27.8287	23.0796	28.1707	27.4709	27.8725	27.1478	27.4153	27.2832	27.575	27.1212	27.8196	27.3608	27.4375	22.9759	27.5336	67	67	0	64.8	64.8	0	139.09	0	323.31	157460000000	61	4012	Complement factor H	CFH
18.7	23.5645	20.3222	19.3894	20.298	25.3536	25.3854	24.5729	25.6719	26.956	24.5259	25.2933	24.9317	26.0987	24.2148	24.2308	24.7992	25.7672	25.4799	25.353	24.5151	24.8794	24.0825	24.7351	24.5579	26.286	24.6557	34	34	31	66.5	66.5	60.1	53.651	0	323.31	5073400000	32	982	Vimentin	VIM
25.9814	20.3954	25.9337	27.3297	26.1073	25.6396	25.8111	25.081	25.5372	22.1525	24.913	25.1241	24.841	20.1404	26.0922	25.565	25.6135	23.2122	24.5427	24.7692	24.4598	24.2828	25.2729	24.7743	24.5452	22.5555	24.834	19	19	19	50.7	50.7	50.7	54.565	0	323.31	12213000000	18	567	Alpha-2-antiplasmin	SERPINF2
20.8781	20.2886	20.8846	21.6086	20.6028	22.6986	22.6731	22.2288	23.0339	24.4901	21.1944	22.9377	22.2723	21.7525	21.3867	21.8679	22.4679	22.9889	21.9138	22.6181	21.7926	21.0498	20.7445	21.1845	20.8356	22.3103	21.279	4	4	4	45.2	45.2	45.2	14.716	0	12.259	108320000	9	53	Galectin-1	LGALS1
25.3062	20.5356	25.586	25.8775	25.4735	25.2273	24.9855	25.0183	25.0113	22.1321	24.8315	24.825	25.0098	21.5772	25.2574	25.3897	25.22	24.2727	24.6718	24.769	24.9411	23.234	24.9815	24.5539	24.8918	21.5839	24.916	23	23	23	49.1	49.1	49.1	76.684	0	323.31	6354700000	24	576	Complement C1s subcomponent;Complement C1s subcomponent heavy chain;Complement C1s subcomponent light chain	C1S
27.8341	21.5606	28.1415	28.5605	28.1694	28.295	27.8139	27.6832	27.0985	22.213	27.8683	27.3759	27.6353	21.622	27.9458	27.5598	27.8988	26.9226	27.2597	27.3934	27.4813	27.2541	27.1437	26.8387	27.1552	22.5559	27.8836	89	89	2	65.1	65.1	2.2	192.75	0	323.31	185520000000	80	4811	Complement C4-B;Complement C4 beta chain;Complement C4-B alpha chain;C4a anaphylatoxin;C4b-B;C4d-B;Complement C4 gamma chain	C4B
28.015	20.8485	28.3528	28.9629	28.0231	28.1399	28.2923	28.0489	27.9188	21.2804	28.6405	28.1202	29.1627	20.6803	28.6614	28.9485	26.9389	27.8699	28.7654	28.1949	28.9578	28.0195	28.5429	29.0905	28.2046	22.6295	29.0302	8	2	1	96.2	34	16	11.293	0	146.07	42061000000	7	515
20.4773	23.2355	19.8442	21.1465	20.6243	24.4889	24.1708	21.0476	24.8008	25.9077	23.8143	24.2781	23.9679	24.7962	20.4974	23.658	25.0149	24.7481	24.7286	24.9244	23.732	23.5956	24.4397	23.84	23.4257	24.4603	23.4875	5	5	5	45.6	45.6	45.6	16.837	0	169.38	596680000	9	97		CALM3;CALM2;CALM1
21.613	25.473	20.5522	21.3358	19.9676	20.2645	20.4641	20.9212	20.8608	22.0161	24.6558	23.8897	23.8071	25.5745	23.1601	23.5502	20.1665	25.0273	21.7291	23.8597	22.1786	23.8443	22.9154	24.2664	21.2029	22.4437	22.2229	5	5	5	42.9	42.9	42.9	11.737	0	16.235	532010000	7	89	Thioredoxin	TXN
25.304	20.743	26.5742	25.6173	24.6981	25.1172	23.9884	23.3671	25.0829	23.0037	24.6773	23.8322	25.5039	21.2548	26.0538	25.831	25.7714	24.6012	25.0306	24.662	26.0864	24.2956	25.4057	24.9034	24.8618	22.3002	24.6239	25	25	25	41.5	41.5	41.5	93.517	0	323.31	5760400000	43	602	Complement component C7	C7
27.6287	25.7937	27.73	28.2322	27.3472	27.1243	27.4004	27.2162	26.9098	23.0451	26.5102	27.0537	26.4338	26.0756	27.7263	27.0898	25.5429	27.0691	27.1568	26.9694	27.0167	27.327	27.2415	27.2403	26.9107	23.1779	27.3389	19	19	19	37.4	37.4	37.4	52.494	0	323.31	35484000000	19	858	Clusterin;Clusterin beta chain;Clusterin alpha chain;Clusterin	CLU
22.4608	20.6063	20.969	22.1806	21.0813	23.3063	23.1567	20.9532	24.0876	25.0592	22.9523	23.5045	23.317	24.1518	22.2108	22.876	23.0419	23.9769	23.7048	23.2339	22.8196	22.8018	22.2726	22.7764	20.398	24.5735	22.5811	19	18	18	37.2	37.2	37.2	72.332	0	78.827	868630000	32	368	78 kDa glucose-regulated protein	HSPA5
21.6649	23.1463	21.2593	22.9028	21.4771	24.3183	24.2798	23.7353	24.9545	26.0844	23.662	24.467	24.2644	25.1191	23.4575	24.0308	24.1789	24.8887	24.8012	24.441	23.8203	24.285	23.9096	23.9286	23.6092	25.3249	23.5374	21	21	14	40.1	40.1	29.7	70.897	0	110.68	1746500000	33	503	Heat shock cognate 71 kDa protein	HSPA8
20.1595	26.4757	20.0744	20.8244	23.0581	23.8188	23.2192	23.7124	22.064	24.0505	23.7994	23.8569	24.1364	25.1051	20.7979	23.6518	23.1423	24.0761	20.4239	23.9676	19.9837	23.9221	24.0356	24.5122	24.9485	22.194	23.8349	7	7	7	56.8	56.8	56.8	16.572	0	37.651	775020000	9	157	Prolactin-inducible protein	PIP
20.822	20.936	20.4605	21.4672	20.2693	23.2314	23.535	23.2392	23.6309	24.8411	22.2774	23.2162	23.0134	24.2774	22.8329	22.5742	23.2704	23.5574	22.614	22.9108	22.5888	22.681	22.8518	22.7527	23.1768	24.5614	23.0982	7	7	7	32.8	32.8	32.8	42.644	0	75.371	355080000	16	151	Creatine kinase B-type	CKB
19.7695	21.3668	21.5812	19.4539	20.2225	23.9907	23.6798	22.9431	24.5937	25.4684	23.7584	24.4566	24.0585	24.3233	23.0902	24.1667	24.1546	23.8387	23.7201	23.5466	22.1095	22.9943	23.9011	22.848	22.3269	23.9324	22.8999	39	39	23	54.8	54.8	35.1	103.06	0	268.41	1746800000	53	587	Alpha-actinin-1	ACTN1
24.8125	20.8111	24.6665	25.0327	24.6718	24.6958	24.6356	24.4387	24.2954	22.1688	24.0858	23.59	24.7111	21.5523	24.8289	24.5578	24.7372	23.0162	24.0753	23.7649	23.9957	23.337	24.3837	23.9426	24.0952	21.9012	24.5806	21	21	21	31.3	31.3	31.3	104.79	0	323.31	5503600000	46	627	Complement component C6	C6
20.7836	25.5667	20.5909	21.6416	20.594	21.0899	22.1581	23.2013	24.6697	24.9254	24.7718	23.8549	23.2334	26.167	20.5137	21.9354	21.6755	24.8916	22.2399	23.1409	24.5377	23.7169	21.9845	24.2763	23.173	25.3583	22.9065	26	26	26	46.6	46.6	46.6	81.744	0	203.49	1610900000	43	456	Junction plakoglobin	JUP
23.8834	20.4122	23.3116	22.8733	23.7324	23.7592	22.1704	23.1079	21.8369	22.0028	23.4175	21.4849	21.1112	21.4124	23.2544	23.3629	20.9748	20.854	21.3648	21.4023	22.5541	22.0676	23.0392	22.6522	22.4891	22.1958	23.0798	10	10	10	37.3	37.3	37.3	52.286	0	272.38	924310000	18	122	Carboxypeptidase N catalytic chain	CPN1
21.7445	20.6779	20.1727	21.0398	20.0604	23.4544	22.0599	22.0621	24.1158	25.3908	23.7753	23.4725	23.383	25.1797	21.7775	20.3664	21.4693	24.1551	23.8438	23.8823	20.8105	21.0687	19.1231	21.1276	21.3776	22.7252	22.3105	3	3	1	28.3	28.3	9.2	17.149	0	8.6013	179430000	10	58	Nucleoside diphosphate kinase A	NME1;NME2
20.1841	25.8986	20.7498	22.088	20.3971	21.6162	22.3272	23.1759	23.639	25.1829	25.0583	23.6425	23.0373	26.4709	20.7453	22.3148	21.9302	24.69	21.333	23.3108	24.8191	24.1309	23.0527	24.2724	23.7577	26.3037	23.6922	74	74	74	30.7	30.7	30.7	331.77	0	323.31	3187900000	164	953	Desmoplakin	DSP
19.6855	22.6599	21.4911	21.6337	19.5706	25.2336	24.5621	24.5795	25.5545	26.1107	23.4418	24.9119	24.7774	25.068	24.3263	21.6062	24.9362	25.3645	25.0094	24.727	21.3843	24.5643	23.5982	23.9701	23.9682	21.5613	23.3557	5	5	5	23	23	23	21.364	0	10.255	749400000	11	111	Histone H1.2;Histone H1.4;Histone H1.3	HIST1H1C;HIST1H1E;HIST1H1D
20.0938	21.4624	22.7829	19.928	21.0532	24.5904	22.8816	21.9023	24.5454	24.9495	24.1045	23.7771	24.0309	24.0633	22.0709	24.7904	23.8968	24.0539	23.5573	23.2455	22.5491	20.9999	23.5031	22.8247	22.5634	23.2994	22.5359	32	32	32	41.5	41.5	41.5	123.8	0	251.99	1206700000	74	490	Vinculin	VCL
22.3344	20.0664	23.6695	22.5526	22.3246	20.7896	22.3967	20.3605	22.9262	22.5912	22.819	21.0745	20.8471	22.0342	23.4311	23.0734	22.5725	21.9416	20.9244	22.1536	21.7863	20.6602	22.5599	20.8282	21.1129	22.6606	22.0705	7	7	7	18.7	18.7	18.7	53.383	0	74.761	332900000	14	74	Lipopolysaccharide-binding protein	LBP
20.4722	21.825	22.0798	22.3144	20.7175	22.7644	21.9834	21.4002	22.7669	23.8779	21.6175	21.6562	20.3044	22.8059	22.06	20.8832	22.7732	23.2062	20.9136	23.2989	22.0805	22.1487	21.2505	20.5575	21.8255	23.4769	22.0608	8	8	8	48.4	48.4	48.4	28.804	0	24.769	126020000	13	79	Phosphoglycerate mutase 1	PGAM1
28.7174	25.0192	28.6208	30.1984	28.3917	28.4241	27.9849	27.5961	26.3359	23.1029	27.5843	27.5354	27.4699	23.754	28.5048	28.8982	28.0549	25.7152	26.7633	26.8422	27.9239	26.8985	27.9289	27.0907	27.7099	22.7403	28.3866	12	12	10	44.3	44.3	35.8	23.602	0	323.31	74163000000	10	690	Alpha-1-acid glycoprotein 2	ORM2
27.7526	21.5659	27.5538	27.8917	28.2357	27.6072	27.5344	27.6747	27.8267	22.2495	27.2498	27.5602	27.4097	21.6773	27.8995	27.6769	27.9966	26.9935	27.4446	27.2224	27.6988	27.0478	27.5876	27.3593	27.0593	22.2191	27.0579	28	28	28	40.5	40.5	40.5	106.46	0	323.31	58685000000	47	1436	Inter-alpha-trypsin inhibitor heavy chain H2	ITIH2
27.5034	20.8267	27.0664	27.379	27.4352	26.9698	26.7667	26.8352	26.6573	22.1679	26.6123	26.7385	26.4803	21.3742	27.3174	27.3427	27.4916	26.1512	26.3354	26.7223	26.6127	26.2861	26.8057	26.5569	26.4934	22.3091	26.7256	24	24	24	38.1	38.1	38.1	101.39	0	323.31	28874000000	33	1097	Inter-alpha-trypsin inhibitor heavy chain H1	ITIH1
20.0803	20.6472	22.3478	23.049	20.7414	20.3818	23.9119	19.6861	23.8508	23.0476	20.4874	21.1448	21.3198	21.2334	22.6593	21.1349	21.7456	21.8712	23.7636	21.1767	21.7457	22.8066	23.8256	22.1931	21.4463	22.1648	24.2679	32	24	24	32.8	26.2	26.2	163.86	0	323.31	815150000	57	182	Pregnancy zone protein	PZP
23.9015	20.1226	24.1661	21.7009	23.9071	23.366	24.0765	23.6464	21.7693	21.5595	24.4495	24.3645	24.597	23.3381	23.9671	23.5139	23.9927	25.3731	24.7302	24.4754	24.9709	24.8972	23.8122	24.0996	24.4446	22.7091	24.4882	8	8	8	44.4	44.4	44.4	28.357	0	66.049	1458800000	14	200	C4b-binding protein beta chain	C4BPB
19.8906	20.6902	20.7558	23.413	21.3118	24.3689	24.1752	23.511	24.5976	26.0502	23.4329	24.2409	23.9614	25.4504	23.0662	22.7429	23.8051	24.764	24.6448	24.0574	21.4153	23.5837	22.6286	23.5479	22.8336	25.2588	24.2689	69	69	66	44.5	44.5	42.9	278.22	0	323.31	2903300000	126	1133	Filamin-A	FLNA
24.4644	20.7504	24.2985	24.5747	24.442	24.4927	23.9228	24.1108	24.1204	21.9003	24.2598	24.0898	23.8328	21.2703	23.9901	24.0691	23.5885	22.8743	23.6761	23.2487	23.0386	23.6933	24.0947	23.277	23.622	22.3266	23.4576	15	15	15	33.8	33.8	33.8	60.556	0	265.34	2885800000	22	385	Carboxypeptidase N subunit 2	CPN2
23.7581	21.3719	24.4231	21.9808	23.7905	24.3896	23.896	23.7071	24.3227	22.9724	23.9278	23.3556	24.2325	21.7015	23.9978	22.0022	24.0976	20.9788	23.5649	22.8325	22.6237	21.3977	23.729	22.4376	23.5979	22.1226	23.4767	15	15	5	33.1	33.1	14.5	77.213	0	323.31	1410000000	31	306	Fibulin-1	FBLN1
23.0712	23.8036	23.9677	21.4145	22.3236	24.7135	24.9122	23.7138	25.1891	26.0138	24.8281	24.7553	24.4783	25.7719	24.1562	25.1573	24.0086	24.986	24.8367	25.3528	24.3279	24.2797	24.3679	24.0617	24.0478	24.6849	24.5695	10	10	10	64.5	64.5	64.5	18.502	0	249.09	1289700000	10	325	Cofilin-1	CFL1
26.7288	25.0673	26.9281	27.4166	26.3315	26.3166	26.1872	25.6761	26.127	22.4781	25.2995	25.8033	25.7614	24.5662	27.0756	25.7837	25.1115	25.2963	25.0123	25.3601	26.1385	24.9494	26.2037	25.3118	25.5947	24.2621	26.0617	19	19	19	55.7	55.7	55.7	34.258	0	323.31	25691000000	18	800	Zinc-alpha-2-glycoprotein	AZGP1
21.7152	20.3854	21.48	21.5007	20.7728	23.6272	23.3109	22.505	24.1498	25.7471	21.0874	23.3392	23.2782	24.4959	22.3959	20.6731	23.2056	23.9334	23.8563	22.6737	23.0811	23.1344	22.204	22.7691	21.0534	24.7342	23.3317	12	12	12	30.6	30.6	30.6	59.75	0	60.168	362640000	31	170	ATP synthase subunit alpha, mitochondrial	ATP5A1
20.9296	20.8029	21.0674	22.9702	22.7396	22.8129	21.3455	21.4688	20.7233	24.6878	22.6627	22.9459	21.1918	24.2231	22.0646	23.5609	21.1855	23.4735	24.172	22.988	20.5212	23.0867	20.2571	22.1473	22.4069	22.1001	22.8397	8	8	8	41.7	41.7	41.7	31.73	0	76.081	227300000	15	96	Erythrocyte band 7 integral membrane protein	STOM
26.572	25.0541	25.361	26.7674	26.0982	25.4944	25.6884	25.7797	24.9854	21.6322	24.598	25.5378	24.8467	24.0304	25.4079	25.2728	25.8488	24.5571	25.2255	25.3753	24.4963	25.403	24.9653	25.71	25.6433	21.8262	24.5762	16	16	16	64.8	64.8	64.8	39.731	0	323.31	10515000000	15	610	Serum paraoxonase/arylesterase 1	PON1
23.1228	21.1011	22.8188	21.9012	24.4017	23.6672	24.0105	24.2428	23.6559	21.9931	23.6379	24.1181	23.7276	21.0832	24.375	24.2708	23.8541	24.3219	23.7756	23.9554	24.5446	23.0888	23.3525	22.8557	23.4875	21.955	23.2398	8	8	8	24.5	24.5	24.5	51.276	0	74.46	1145400000	19	249	Properdin	CFP
24.4488	20.4304	24.6934	24.3634	24.403	24.4263	21.6156	21.5127	21.5724	21.5775	22.042	22.2482	20.5086	21.0594	23.7879	21.9585	22.6583	22.0483	20.4026	21.9609	20.4997	20.9844	22.5636	20.7808	21.3102	22.9381	21.1512	17	17	17	56.9	56.9	56.9	48.541	0	184.51	2684700000	24	199	Kallistatin	SERPINA4
19.8819	21.1581	21.2931	23.1206	20.0812	20.37	21.7162	20.3359	21.1893	23.6515	20.7978	21.2905	19.1737	22.1242	21.8426	20.9329	21.4282	22.0384	21.766	21.6275	22.1332	20.2601	21.5231	21.5668	20.8196	23.6585	22.0528	7	7	7	44.6	44.6	44.6	25.035	0	25.537	84628000	15	75	Peroxiredoxin-6	PRDX6
21.2539	25.036	21.5559	20.2768	21.9677	20.9397	23.1933	22.1667	23.0004	24.1434	21.1873	23.2648	22.6189	23.637	20.8179	21.0988	21.8832	23.7236	22.4215	23.1609	24.4024	23.5164	22.3977	21.8252	20.7993	22.7232	20.8178	3	3	3	22.2	22.2	22.2	19.25	0	8.9267	218380000	8	68	Lipocalin-1	LCN1
19.606	25.2228	19.9683	21.4495	22.7341	23.6442	23.865	23.9818	21.8211	21.4589	23.2318	24.0861	23.9835	24.6046	21.324	23.4961	22.5238	23.2021	21.0028	23.6086	25.2553	24.581	24.9457	24.0951	23.6993	24.7186	23.6416	6	6	6	55.4	55.4	55.4	11.471	0	20.64	513760000	7	118	Protein S100-A7;Protein S100-A7A	S100A7;S100A7A
21.3286	25.478	19.2794	20.5381	22.2429	22.9265	23.2461	23.2241	23.4785	23.8269	23.0776	23.601	23.2258	24.8862	21.9699	23.0123	22.3094	24.4189	22.7555	22.8004	24.9656	23.7285	22.972	24.0972	24.2139	25.432	23.2495	16	16	16	56.6	56.6	56.6	27.679	0	84.369	831260000	15	298	Caspase-14;Caspase-14 subunit p17, mature form;Caspase-14 subunit p10, mature form;Caspase-14 subunit p20, intermediate form;Caspase-14 subunit p8, intermediate form	CASP14
22.1137	24.8083	20.2506	21.943	23.6333	22.7973	22.593	23.7967	24.602	25.1379	24.7833	24.2096	23.7837	24.9039	20.3849	23.8338	23.1858	24.5204	24.1597	23.7825	24.1363	23.897	23.3452	24.3815	24.1548	25.5151	23.9682	10	10	9	66.2	66.2	60.6	21.892	0	31.892	594630000	11	129	Peroxiredoxin-2	PRDX2
24.3118	19.9555	22.4058	25.0565	24.205	23.2818	22.6283	21.7791	22.7127	22.2121	21.863	22.7209	22.1241	21.9226	22.4817	22.2897	23.0874	22.4601	21.7691	21.8716	20.2943	20.5818	21.0793	21.9187	22.37	22.238	22.0793	18	18	18	40.7	40.7	40.7	66.034	0	281.89	2112700000	24	269	Insulin-like growth factor-binding protein complex acid labile subunit	IGFALS
25.0171	21.4666	24.5266	26.7681	24.7323	24.129	24.7587	24.3064	23.3292	23.0488	23.1168	23.687	23.9662	21.8964	24.9122	23.3462	23.8377	22.2258	23.0971	23.2807	22.5543	22.0483	24.0488	23.0948	24.1554	23.5401	24.3339	17	17	17	58.9	58.9	58.9	46.312	0	323.31	6114900000	21	385	Pigment epithelium-derived factor	SERPINF1
21.377	21.5389	21.7596	20.8452	21.6316	23.1642	23.2711	22.4506	23.2788	24.2697	22.3542	22.6188	23.0253	23.5893	22.2093	22.6422	22.848	23.9439	23.0746	22.7452	21.547	22.101	22.6076	22.7151	22.1155	24.4572	22.169	9	9	9	63.6	63.6	63.6	21.086	0	53.312	355700000	13	180	Transgelin-2	TAGLN2
19.8924	20.1609	20.5305	22.244	21.2131	22.6944	22.2367	21.8101	22.2694	22.2586	22.276	22.4726	21.3531	23.3762	22.0574	22.4548	22.7627	23.061	21.434	21.2613	21.5534	21.4836	22.4851	19.4259	22.6546	26.1306	22.8768	2	2	2	6.6	6.6	6.6	60.958	0	40.374	93989000	23	52	Platelet glycoprotein V	GP5
19.7661	19.8466	20.3606	22.2519	20.6932	22.0555	21.9276	20.5012	22.4795	24.1069	20.2563	22.4974	21.959	22.7797	19.8137	20.4242	21.7883	22.609	22.7021	22.0187	22.8357	22.064	21.8702	21.2626	22.4924	22.5972	19.5244	10	10	10	41.1	41.1	41.1	35.503	0	21.674	111320000	20	76	Malate dehydrogenase, mitochondrial;Malate dehydrogenase	MDH2
26.0723	19.4297	25.8981	26.9605	26.3617	25.7222	25.5908	25.9047	25.8104	21.8033	25.183	25.7907	25.3397	20.8386	26.4724	25.4715	25.8352	23.8405	24.623	25.1592	24.0095	23.8597	25.0742	24.1948	24.9049	22.2589	24.6287	27	27	27	49.6	49.6	49.6	69.068	0	323.31	13450000000	37	755	Afamin	AFM
23.2881	20.6669	23.5117	24.7929	23.4706	24.019	22.972	23.5324	23.4336	21.9591	23.5206	23.49	23.8574	20.1624	23.0964	21.6218	23.1223	22.8016	23.561	22.0728	20.7492	21.2522	23.1003	22.9431	23.1457	21.7388	23.9272	10	10	10	34.9	34.9	34.9	38.429	0	181.76	1938200000	16	206	Lumican	LUM
20.8802	21.2105	20.6246	21.4997	22.9401	23.848	22.7468	23.6219	25.0207	26.3614	23.2765	24.2859	24.1564	20.924	22.9758	20.5411	22.2477	24.9947	24.3533	24.5576	24.0831	23.1616	21.2646	20.9804	23.5142	22.0795	21.7155	2	2	2	19.1	19.1	19.1	10.245	0	6.8914	421360000	4	70	Neutrophil defensin 3;HP 3-56;Neutrophil defensin 2;Neutrophil defensin 1;HP 1-56;Neutrophil defensin 2	DEFA3;DEFA1
21.2817	22.3679	21.2681	21.748	22.4226	23.0847	22.8355	22.9212	23.6448	25.0022	22.1757	23.0998	22.9614	23.6389	22.1725	22.6174	22.4947	23.8172	23.14	23.3264	21.6883	22.9792	22.3818	22.5492	22.6059	24.6352	22.1357	10	10	10	64.3	64.3	64.3	26.669	0	86.752	449330000	16	230	Triosephosphate isomerase	TPI1
20.6621	23.0765	20.8381	21.3553	23.4925	24.2235	24.3922	23.854	25.2231	26.3387	20.772	24.4248	24.5969	25.6836	21.1185	23.7732	24.5732	25.1339	24.9027	24.3005	21.9025	24.3419	23.143	23.7895	23.4512	25.4793	23.6667	5	5	5	20.2	20.2	20.2	30.077	0	51.898	671260000	10	147	Myelin proteolipid protein	PLP1
26.1383	27.4796	27.5045	26.1347	25.2766	28.4994	27.9801	27.7558	28.7283	29.5922	27.8536	28.5138	28.1239	28.7748	27.5694	28.2716	28.4086	28.7362	28.4471	28.3684	27.8449	27.8403	27.9515	27.6535	27.6319	29.6287	27.7299	22	22	1	74.7	74.7	4.5	41.736	0	323.31	43991000000	20	1948	Actin, cytoplasmic 1;Actin, cytoplasmic 1, N-terminally processed	ACTB
23.151	20.9151	23.0508	21.9067	21.598	24.4219	23.8428	23.8182	24.6973	25.3926	24.022	24.458	24.0849	24.9356	23.6546	24.2291	24.5827	24.8069	24.604	24.7986	21.0453	24.6177	23.8812	24.0616	23.467	25.9007	23.774	7	7	7	55.4	55.4	55.4	20.825	0	49.97	873950000	10	213	Ras-related protein Rap-1b;Ras-related protein Rap-1b-like protein;Ras-related protein Rap-1A	RAP1B;RAP1A
20.9072	21.1309	19.9077	20.5967	24.785	20.4627	23.8431	24.9156	24.0906	25.1322	21.3219	21.7625	24.3033	21.4948	23.8611	25.6182	20.2331	25.512	21.0774	20.8204	21.7342	21.586	24.3953	24.6174	25.3607	21.7017	25.5115	4	4	4	39.9	39.9	39.9	16.537	0	270.42	566360000	9	94	Lysozyme C;Lysozyme	LYZ
21.2201	21.3733	19.206	21.7674	19.5803	22.2915	22.2403	22.4079	22.5252	23.7788	21.6023	22.3163	21.8433	22.6748	20.4161	21.6977	21.8022	22.6332	22.1723	22.3557	19.48	21.1467	21.2583	20.0233	21.6832	23.8609	21.784	7	5	4	36	28.7	25.1	28.302	0	15.412	96801000	16	65	14-3-3 protein gamma;14-3-3 protein gamma, N-terminally processed	YWHAG
20.7854	20.3648	19.3702	22.1727	21.5085	23.0334	23.468	22.6235	21.5433	24.1629	22.4213	23.3198	22.9064	23.3479	22.5286	23.0569	20.6077	23.5546	22.6061	23.2624	22.3556	20.4547	22.4568	22.2922	22.7341	22.8821	22.4949	9	7	7	41.2	34.1	34.1	29.174	0	25.433	218460000	17	138	14-3-3 protein epsilon	YWHAE
20.0465	21.7614	19.782	20.5879	22.0734	24.9636	25.2119	24.5512	25.3772	26.3781	21.3801	25.2074	25.0056	25.4839	21.146	20.495	21.0112	25.361	25.4226	25.1543	21.2519	21.5992	24.146	24.2736	21.2556	22.9271	24.5709	2	2	2	31.8	31.8	31.8	5.0526	0	12.014	692240000	2	71	Thymosin beta-4;Hematopoietic system regulatory peptide	TMSB4X
21.6516	25.2609	24.3529	22.1867	23.164	26.3656	26.5698	26.3376	27.1104	28.2379	25.6446	26.5956	26.6828	27.1826	25.7426	25.7745	26.3543	27.1761	26.7717	26.5615	25.7398	26.4003	25.8253	25.9053	25.8339	27.7119	25.8286	8	8	8	53.4	53.4	53.4	11.367	0	87.775	5597200000	6	455	Histone H4	HIST1H4A
20.6743	20.0318	20.1181	20.9586	20.5967	21.9756	21.5679	21.4232	22.4168	23.9755	21.0291	20.6581	22.276	23.1547	22.7971	19.0117	21.5153	21.8184	22.8161	24.6755	21.7283	21.2106	20.7083	21.4957	20.8024	22.8459	21.9604	10	10	6	45.9	45.9	29.7	37.377	0	37.087	148840000	13	63	Guanine nucleotide-binding protein G(I)/G(S)/G(T) subunit beta-1	GNB1
20.962	23.1116	19.8162	21.0568	21.0776	24.1491	24.0548	23.762	24.7218	25.887	23.6642	24.1184	23.7521	24.9668	23.5491	23.482	23.6801	24.7421	24.5886	24.6672	23.5354	23.6527	23.5657	23.4349	23.7064	24.4354	23.7307	9	9	9	64.8	64.8	64.8	18.012	0	31.5	984960000	10	275	Peptidyl-prolyl cis-trans isomerase A;Peptidyl-prolyl cis-trans isomerase A, N-terminally processed;Peptidyl-prolyl cis-trans isomerase	PPIA
22.6604	23.2683	23.2044	20.6911	21.5047	24.8156	24.5118	24.2185	25.2818	26.3338	24.3258	24.9897	24.695	25.3116	24.228	24.5564	24.5575	25.348	25.0785	24.8791	23.5249	24.4915	24.278	23.9577	24.0478	25.7975	24.0701	11	11	9	50.2	50.2	42.9	27.745	0	323.31	2631900000	14	496	14-3-3 protein zeta/delta	YWHAZ
22.3544	22.2874	22.6562	21.4509	21.0876	24.6986	23.8828	22.1574	24.9919	25.7459	24.3308	25.1677	24.9719	24.7258	23.9731	24.6608	23.7475	24.4297	24.6542	23.9125	22.6445	24.1512	24.3746	23.9455	23.3676	24.1551	23.6111	15	15	7	53.2	53.2	28.6	28.521	0	144.37	1251800000	15	270	Tropomyosin alpha-4 chain	TPM4
25.2988	22.1951	26.796	25.3709	21.6782	27.2608	26.5391	26.9088	27.3092	27.9899	26.9178	27.1596	26.9225	27.6982	26.6063	27.4683	27.4943	27.1447	27.2139	27.4835	25.5111	26.6278	27.2161	27.0392	26.1604	22.4607	27.0624	12	2	2	34.7	9	9	42.051	0	62.367	4946900000	20	160	Actin, alpha skeletal muscle;Actin, alpha cardiac muscle 1;Actin, gamma-enteric smooth muscle;Actin, aortic smooth muscle	ACTA1;ACTC1;ACTG2;ACTA2
21.9291	24.8106	21.246	21.5772	22.5737	25.7806	25.7202	24.9912	25.7877	27.4304	24.7045	25.7293	25.4419	26.5799	24.9504	25.2101	25.4576	26.3568	26.0299	25.8059	25.1398	25.3697	24.7715	25.3179	24.9889	27.4109	25.1531	19	19	0	62.7	62.7	0	50.151	0	323.31	4755300000	21	792	Tubulin alpha-1B chain	TUBA1B
22.4229	20.9929	20.1153	20.4127	19.8836	22.3768	23.0203	22.3954	23.3869	24.475	22.0008	22.6336	22.6051	23.9996	22.6694	22.2829	22.5161	23.4889	23.1118	23.2391	21.0182	22.4562	21.9644	21.8212	22.0592	24.1138	22.2296	16	3	3	51.6	10	10	49.924	0	14.101	192060000	21	109	Tubulin alpha-4A chain	TUBA4A
22.0129	23.7783	22.1551	20.3908	22.5461	25.146	25.3464	24.7155	25.7674	26.9497	24.2834	25.3323	25.2391	26.0465	24.3573	24.4219	24.9401	25.8671	25.486	25.3909	24.6844	25.0364	24.4825	24.7777	24.5319	26.9238	24.966	19	19	1	59.6	59.6	2.7	49.83	0	323.31	3801000000	19	675	Tubulin beta-4B chain	TUBB4B
27.7119	26.2151	25.6992	27.6721	28.6351	26.5931	25.9444	27.7108	26.5489	28.1758	27.5735	28.0121	27.6586	26.8855	26.1938	28.354	26.5347	28.1061	26.6488	27.3266	28.1043	25.7659	27.3247	28.0664	27.2099	26.2698	27.7038	14	14	7	95.2	95.2	61.9	15.998	0	323.31	39803000000	11	1094	Hemoglobin subunit beta;LVV-hemorphin-7;Spinorphin	HBB
27.6602	26.2953	25.7767	27.7558	29.2576	26.7986	26.3423	28.1182	26.3358	28.0496	27.647	28.1622	27.8385	27.3453	26.1877	28.0202	26.9413	28.4151	27.0834	27.8684	27.8869	26.1247	27.5409	28.855	27.2636	26.3108	27.9296	10	10	6	83.8	83.8	59.9	15.257	0	323.31	29486000000	8	766	Hemoglobin subunit alpha	HBA1;HBA2
23.7593	20.7758	22.5371	22.9025	23.8252	22.75	22.3836	23.3101	22.4289	20.9575	22.5392	23.0902	22.3879	21.9989	23.1873	22.4222	23.1153	22.0868	20.7447	22.4088	21.0677	19.6707	22.292	21.0473	21.3566	22.0904	21.5527	15	15	15	27.4	27.4	27.4	92.335	0	92.926	723500000	37	164	Phosphatidylinositol-glycan-specific phospholipase D	GPLD1
25.1079	29.2559	19.9373	22.4772	26.4143	26.3117	27.1049	26.1952	27.13	28.2332	26.7523	27.1713	27.2762	29.0877	25.3854	26.4072	27.2268	28.0769	26.6617	27.6818	27.8711	27.5672	26.6966	28.7845	27.2628	28.4679	27.4408	5	5	5	46.4	46.4	46.4	11.284	0	60.284	7193300000	5	204	Dermcidin;Survival-promoting peptide;DCD-1	DCD
20.9878	24.0384	20.4438	20.6361	22.0692	20.6865	19.7769	20.1904	21.5388	23.7383	24.0103	21.5666	20.9139	25.0739	19.9711	21.5108	21.879	24.7542	20.1457	23.5834	24.8923	24.0748	23.8475	24.0613	23.7219	22.1783	23.3507	6	6	6	48.1	48.1	48.1	15.164	0	43.011	348610000	8	90	Fatty acid-binding protein, epidermal	FABP5
22.219	26.5619	19.5458	21.1914	23.0707	23.1512	23.7748	23.5759	25.7909	25.672	24.8494	24.5191	23.8391	26.497	22.362	22.6154	23.4621	25.5066	23.699	24.2749	25.0053	25.2426	23.78	24.9586	24.9538	26.5218	24.2041	26	26	26	34.3	34.3	34.3	113.75	0	279.86	2547900000	37	610	Desmoglein-1	DSG1
25.7259	21.0143	24.7391	24.4551	25.4065	25.6251	25.2748	25.7143	25.6402	22.0586	25.3781	25.2155	25.0919	21.6792	24.8823	25.2027	25.1331	23.258	24.6831	24.9629	25.688	24.7046	26.0753	20.5857	24.1939	22.413	24.8839	15	7	3	64.2	38.5	13	37.65	0	203.9	3692100000	15	308	Complement factor H-related protein 1	CFHR1
22.5477	20.9454	25.1713	24.7887	22.4143	24.4838	24.719	24.126	24.552	21.4869	24.2222	23.5384	24.9642	21.2235	25.0219	25.0761	24.5759	24.0807	24.2957	23.8583	25.1231	24.0547	25.091	23.6042	24.5507	22.1876	24.0175	18	18	18	29.6	29.6	29.6	99.848	0	323.31	3642600000	35	427	Inter-alpha-trypsin inhibitor heavy chain H3	ITIH3
22.5274	20.2161	21.9727	20.2798	23.4147	23.3565	23.5957	24.3791	25.0979	22.3917	22.8528	22.8276	22.8727	23.1373	23.9948	24.491	22.0407	25.6232	25.0667	24.7611	24.8374	25.0275	23.4224	24.6426	25.5432	21.1862	23.6391	14	14	14	34.5	34.5	34.5	65.33	0	323.31	1883100000	26	425	Galectin-3-binding protein	LGALS3BP
21.9606	26.995	20.2887	21.0666	20.3416	23.8323	24.41	25.014	26.5748	26.3289	24.8694	24.4519	24.6423	27.0185	24.1907	24.2429	21.156	26.0738	24.2944	24.4499	25.9558	24.6017	24.4538	25.3893	24.7695	27.4928	25.0135	13	13	13	20.5	20.5	20.5	99.986	0	89.701	1684300000	44	204	Desmocollin-1	DSC1
21.9209	20.1281	21.2899	21.0486	21.4428	20.8328	20.499	21.8793	21.0008	23.4595	20.413	20.5855	21.3362	23.0251	22.4864	21.262	20.8987	22.1478	22.7522	21.6041	22.531	21.4107	20.6221	23.0535	21.4795	22.2927	20.5121	15	15	15	18.6	18.6	18.6	138.11	0	50.082	117170000	76	82	Multimerin-1;Platelet glycoprotein Ia*;155 kDa platelet multimerin	MMRN1
24.7705	20.605	21.8752	22.7549	25.0353	22.4761	23.9522	23.0074	23.473	21.6368	22.4411	22.5326	23.3288	21.3464	24.7223	19.8796	23.8015	21.6064	23.5207	22.0957	21.0635	21.7816	24.1042	21.8131	23.2038	22.2726	22.177	12	12	12	25.4	25.4	25.4	62.671	0	128.94	984820000	17	167	Hyaluronan-binding protein 2;Hyaluronan-binding protein 2 50 kDa heavy chain;Hyaluronan-binding protein 2 50 kDa heavy chain alternate form;Hyaluronan-binding protein 2 27 kDa light chain;Hyaluronan-binding protein 2 27 kDa light chain alternate form	HABP2
27.1476	21.5041	27.4414	28.0024	26.775	26.7227	26.5249	26.1636	26.5402	22.476	26.4222	26.0458	26.3402	20.7766	27.1138	26.6036	26.289	25.499	25.9986	25.9035	26.5396	25.7415	26.5383	26.1274	26.3944	22.5872	26.4981	44	44	1	54.4	54.4	1.2	103.36	0	323.31	51560000000	44	1674	Inter-alpha-trypsin inhibitor heavy chain H4;70 kDa inter-alpha-trypsin inhibitor heavy chain H4;35 kDa inter-alpha-trypsin inhibitor heavy chain H4	ITIH4
21.7341	22.7195	20.8523	21.8287	19.939	22.4539	21.9893	22.1019	21.1922	22.3782	20.8165	21.1186	21.9929	21.9445	21.0366	20.1603	22.8688	22.1084	21.528	22.3609	21.1837	20.1263	20.6925	22.0004	22.7542	24.8166	20.5358	7	7	7	42.6	42.6	42.6	31.54	0	31.032	107950000	13	47	Ras suppressor protein 1	RSU1
22.771	23.5559	22.2142	21.246	22.5674	22.8235	22.7596	21.3898	23.3846	22.7364	22.7257	22.852	23.1475	22.4837	22.903	22.8354	23.7712	22.4669	22.4114	22.2499	20.6417	22.0281	22.8949	21.1899	22.2115	22.236	22.0922	14	14	14	38.5	38.5	38.5	60.673	0	112.97	465660000	30	166	Extracellular matrix protein 1	ECM1
19.4867	23.9201	20.9353	21.3576	19.8737	21.5053	21.3065	20.9077	26.089	23.8683	23.2987	22.0022	21.1948	24.1687	19.535	23.2903	21.8785	22.6759	22.5337	22.3735	21.7175	22.7773	19.8774	22.1723	21.9429	24.3705	21.3517	10	10	10	28.5	28.5	28.5	64.135	0	125.59	350140000	17	102	Keratinocyte proline-rich protein	KPRP
20.0952	22.8246	20.6803	21.0429	20.7436	21.0056	23.8895	23.1446	23.5688	24.653	23.0345	21.4532	23.095	24.273	19.9355	22.9879	20.8198	22.1626	21.6043	23.3264	22.5611	23.2032	20.9316	23.2784	22.0384	22.6384	23.1249	19	2	0	62.7	6	0	50.135	0	14.037	193310000	21	85	Tubulin alpha-1A chain	TUBA1A
23.9842	20.6593	21.8554	25.6089	23.5013	23.4353	23.015	21.7623	22.0699	22.7139	22.0068	21.7322	19.7695	21.2143	23.7869	22.2558	23.4803	20.6496	23.0657	21.2787	21.4864	20.7863	23.515	22.3574	19.8238	21.5264	20.6939	9	9	9	36.6	36.6	36.6	48.424	0	231.31	1205100000	20	111	Carboxypeptidase B2	CPB2
21.8144	20.5781	19.1993	22.619	22.8243	22.4414	22.426	21.4472	20.7224	22.266	21.8928	21.1935	21.4295	21.2183	22.1102	20.1328	22.3523	21.5631	21.8988	22.0761	20.4394	20.7281	20.1666	20.3433	21.7375	22.4584	20.728	11	11	11	32	32	32	56.691	0	114.22	268160000	25	50	Beta-Ala-His dipeptidase	CNDP1
20.2994	24.5551	20.6434	21.406	20.7095	20.5168	22.0998	22.3992	23.7278	23.9363	23.7907	22.7513	22.7911	25.7446	21.0199	22.9363	21.0799	23.4491	21.2883	20.9162	23.9013	23.8289	23.392	23.7093	23.138	22.2271	23.9097	12	12	12	35.6	35.6	35.6	46.276	0	36.606	360550000	20	97	Serpin B12	SERPINB12
25.299	21.6321	25.4601	26.1486	25.2226	24.7883	24.5692	24.6546	23.994	21.8649	24.287	24.3565	23.9554	22.4694	24.9936	24.3523	23.4285	21.355	23.9526	23.9809	22.7464	22.5487	24.7378	23.9643	23.8979	22.6768	23.1338	17	17	17	50.9	50.9	50.9	62.216	0	323.31	6075600000	25	492	N-acetylmuramoyl-L-alanine amidase	PGLYRP2
20.9143	22.9298	20.9166	20.2351	21.1525	23.5406	23.7593	23.5869	24.2218	25.1827	23.0701	23.7835	23.7395	24.6045	22.9538	22.7165	23.7039	24.3734	23.4072	23.2497	24.5369	22.5393	22.3013	23.2499	22.6882	26.0889	23.3958	16	13	13	51.7	47	47	50.326	0	123.2	619260000	21	222	Tubulin beta-1 chain	TUBB1
20.8674	26.4912	20.7958	20.7916	24.5104	23.457	24.1776	24.2111	21.6003	25.4844	24.3445	24.551	25.2935	26.7803	19.939	24.1951	20.5648	25.5952	21.1646	24.9764	27.8002	24.5947	26.2451	25.3004	25.0884	27.6488	24.6478	12	12	12	91.1	91.1	91.1	15.892	0	323.31	1973100000	9	261	Calmodulin-like protein 5	CALML5
22.3554	23.8099	23.1025	20.8328	20.8848	25.7678	25.1011	24.914	26.0722	26.8072	25.8946	26.2168	25.6194	26.3752	24.648	26.0358	25.9274	26.0591	25.6535	25.3149	24.1371	24.741	25.0779	24.8033	24.6619	26.9796	25.1128	83	83	83	54	54	54	269.76	0	323.31	5624600000	133	1734	Talin-1	TLN1

## Sheet: ANOVA TFR x GTR x T351I X TFR
PTR	GTR	HC	Peptides	Razor + unique peptides	Unique peptides	Sequence coverage [%]	Unique + razor sequence coverage [%]	Unique sequence coverage [%]	Mol. weight [kDa]	Q-value	Score	Intensity	iBAQ peptides	MS/MS count	ANOVA p value	ANOVA q-value	Protein names	Gene names	Significant pairs
-1.73755	0	1.73755	0	1	1	79.8	4.8	4.8	38.975	0	115.08	306900000	20	78	0.0222803	0.0417273	Actin, cytoplasmic 2;Actin, cytoplasmic 2, N-terminally processed	ACTG1	T315I_BAD
-1.86279	0	1.86279	1.45955	39	23	54.8	54.8	35.1	103.06	0	268.41	1746800000	53	587	0.0137753	0.0382069	Alpha-actinin-1	ACTN1	TFR_BAD;T315I_BAD
-1.89068	0	1.89068	0	12	12	30.6	30.6	30.6	59.75	0	60.168	362640000	31	170	0.0199573	0.0437838	ATP synthase subunit alpha, mitochondrial	ATP5A1	T315I_BAD
-2.40054	1.43578	2.40054	1.5726	25	24	52.5	52.5	51.2	80.173	0	323.31	10802000000	34	1228	0.00522588	0.0188235	Complement C1r subcomponent;Complement C1r subcomponent heavy chain;Complement C1r subcomponent light chain	C1R	GOOD_BAD;TFR_BAD;T315I_BAD
-1.88613	0	1.88613	0	28	28	55.6	55.6	55.6	67.033	0	323.31	82957000000	30	2115	0.0206014	0.0428718	C4b-binding protein alpha chain	C4BPA	T315I_BAD
-1.9273	0	1.9273	0	8	8	44.4	44.4	44.4	28.357	0	66.049	1458800000	14	200	0.0177934	0.04425	C4b-binding protein beta chain	C4BPB	T315I_BAD
-1.54795	0	1.54795	0	5	5	45.6	45.6	45.6	16.837	0	169.38	596680000	9	97	0.0254911	0.0449565		CALM3;CALM2;CALM1	T315I_BAD
-2.32588	2.32588	2.25044	0	8	8	24.5	24.5	24.5	51.276	0	74.46	1145400000	19	249	0.00323894	0.0196	Properdin	CFP	T315I_BAD;GOOD_BAD
-3.2351	3.2351	3.18944	3.16513	7	7	32.8	32.8	32.8	42.644	0	75.371	355080000	16	151	0.000213226	0.00266667	Creatine kinase B-type	CKB	T315I_BAD;TFR_BAD;GOOD_BAD
-1.72663	0	0	1.72663	21	21	20.4	20.4	20.4	188.94	0	101.44	215670000	86	155	0.0307416	0.05	Clathrin heavy chain;Clathrin heavy chain 1	CLTC	TFR_BAD
-2.03207	0	2.03207	-1.35998	2	2	19.1	19.1	19.1	10.245	0	6.8914	421360000	4	70	0.0104479	0.0356522	Neutrophil defensin 3;HP 3-56;Neutrophil defensin 2;Neutrophil defensin 1;HP 1-56;Neutrophil defensin 2	DEFA3;DEFA1	T315I_BAD;T315I_TFR
-2.26964	0	2.26964	0	13	13	43.8	43.8	43.8	49.824	0	116.12	1960800000	19	322	0.00897027	0.0306667	Putative elongation factor 1-alpha-like 3;Elongation factor 1-alpha 1;Elongation factor 1-alpha;Elongation factor 1-alpha 2	EEF1A1;EEF1A1P5;EEF1A2	T315I_BAD
0	0	0	0	7	7	22.5	22.5	22.5	54.64	0	77.583	133050000	23	45	0.025804	0.0445957	EGF-containing fibulin-like extracellular matrix protein 1	EFEMP1
-1.92989	0	1.92989	0	18	15	63.4	63.4	50.7	47.168	0	120.64	1682400000	22	482	0.019295	0.0432222	Alpha-enolase	ENO1	T315I_BAD
-2.10817	2.10817	0	2.05501	1	1	1	1	1	100.89	0	4.6671	148980000	35	36	0.00432805	0.016	Serine/threonine-protein kinase/endoribonuclease IRE1;Serine/threonine-protein kinase;Endoribonuclease	ERN1	TFR_BAD;GOOD_BAD
1.63122	0	0	-1.63122	9	9	20.7	20.7	20.7	54.731	0	85.155	675420000	24	89	0.0210729	0.0410476	Coagulation factor X;Factor X light chain;Factor X heavy chain;Activated factor Xa heavy chain	F10	BAD_TFR
0	2.3281	-1.52085	-2.3281	19	19	47.2	47.2	47.2	70.108	0	119.72	848380000	41	247	0.0066086	0.0218947	Coagulation factor XI;Coagulation factor XIa heavy chain;Coagulation factor XIa light chain	F11	GOOD_TFR;GOOD_T315I
0	-2.4662	2.4662	2.25076	6	6	48.1	48.1	48.1	15.164	0	43.011	348610000	8	90	0.00277453	0.0211429	Fatty acid-binding protein, epidermal	FABP5	TFR_GOOD;T315I_GOOD
-1.70885	0	1.70885	0	69	66	44.5	44.5	42.9	278.22	0	323.31	2903300000	126	1133	0.0206098	0.0418	Filamin-A	FLNA	T315I_BAD
-1.75931	0	1.75931	0	16	16	66.6	66.6	66.6	36.053	0	323.31	4217500000	17	556	0.0268516	0.0455	Glyceraldehyde-3-phosphate dehydrogenase	GAPDH	T315I_BAD
-2.66168	1.72185	2.66168	1.8142	4	2	41.7	41.7	29.5	14.914	0	14.065	2487700000	4	111	0.00272656	0.0246667	Histone H3;Histone H3.3;Histone H3.2;Histone H3.1t;Histone H3.1;Histone H3.3C	H3F3B;H3F3A;HIST2H3A;HIST3H3;HIST1H3A;H3F3C	GOOD_BAD;TFR_BAD;T315I_BAD
-1.71329	0	1.71329	0	5	5	23	23	23	21.364	0	10.255	749400000	11	111	0.0215607	0.0410233	Histone H1.2;Histone H1.4;Histone H1.3	HIST1H1C;HIST1H1E;HIST1H1D	T315I_BAD
-1.63428	1.61812	1.63428	1.56746	4	1	24.9	24.9	11.2	18.481	0	87.592	2515900000	8	212	0.0121212	0.0366154	Histone H2A type 1-J;Histone H2A type 1-H;Histone H2A.J;Histone H2A type 2-C;Histone H2A type 1-C;Histone H2A type 3;Histone H2A type 2-A;Histone H2A type 1-D;Histone H2A type 1;Histone H2A type 1-B/E;Histone H2A	HIST1H2AJ;HIST1H2AH;H2AFJ;HIST2H2AC;HIST1H2AC;HIST3H2A;HIST2H2AA3;HIST1H2AD;HIST1H2AG;HIST1H2AB	T315I_BAD;TFR_BAD;GOOD_BAD
-1.7553	0	1.7553	0	4	2	20.5	20.5	6	18.804	0	32.371	1650700000	8	153	0.022481	0.0408	Histone H2B;Histone H2B type 1-L;Histone H2B type 1-M;Histone H2B type 1-N;Histone H2B type 1-H;Histone H2B type 2-F;Histone H2B type 1-C/E/F/G/I;Histone H2B type 1-D;Histone H2B type F-S;Histone H2B type 1-K	HIST1H2BN;HIST1H2BL;HIST1H2BM;HIST1H2BH;HIST2H2BF;HIST1H2BC;HIST1H2BD;H2BFS;HIST1H2BK	T315I_BAD
-2.14929	0	2.14929	1.3398	8	8	53.4	53.4	53.4	11.367	0	87.775	5597200000	6	455	0.00987015	0.0336364	Histone H4	HIST1H4A	TFR_BAD;T315I_BAD
-2.5365	0	2.5365	-1.8821	6	6	30.2	30.2	30.2	32.487	0	16.023	201500000	17	82	0.00291993	0.0168889	Heterogeneous nuclear ribonucleoproteins A2/B1	HNRNPA2B1;HNRPA2B1	T315I_BAD;T315I_TFR
-2.47514	0	2.47514	0	7	7	21.4	10.1	10.1	84.659	0	55.251	158600000	34	76	0.00552505	0.0186667	Heat shock protein HSP 90-alpha	HSP90AA1	T315I_BAD
-4.82248	3.06214	4.82248	3.46689	17	8	26.5	26.5	13.1	83.263	0	105.03	1036100000	35	304	2.3864e-05	0	Heat shock protein HSP 90-beta	HSP90AB1	GOOD_BAD;TFR_BAD;T315I_BAD
-1.8938	0	1.8938	0	18	18	37.2	37.2	37.2	72.332	0	78.827	868630000	32	368	0.0203478	0.0435789	78 kDa glucose-regulated protein	HSPA5	T315I_BAD
-1.98177	0	1.98177	0	21	14	40.1	40.1	29.7	70.897	0	110.68	1746500000	33	503	0.0148661	0.0388387	Heat shock cognate 71 kDa protein	HSPA8	T315I_BAD
0	-1.58835	1.58835	1.40641	31	31	69.3	69.3	69.3	49.439	0	323.31	179350000000	25	2110	0.0139434	0.0373333	Ig mu chain C region	IGHM	TFR_GOOD;T315I_GOOD
-1.67668	-1.87627	1.87627	1.43896	8	8	64.2	64.2	64.2	18.098	0	292.54	15881000000	8	477	0.00412785	0.0181538	Immunoglobulin J chain	IGJ;JCHAIN	TFR_GOOD;T315I_GOOD;T315I_BAD
-2.3513	1.80069	2.3513	0	10	10	44.9	41.3	41.3	36.688	0	35.322	345680000	18	99	0.0043075	0.0170667	L-lactate dehydrogenase A chain	LDHA	GOOD_BAD;T315I_BAD
-4.66719	2.45984	4.66719	3.404	14	14	34.5	34.5	34.5	65.33	0	323.31	1883100000	26	425	3.40137e-05	0.002	Galectin-3-binding protein	LGALS3BP	GOOD_BAD;TFR_BAD;T315I_BAD
-2.09107	0	0	2.09107	4	4	39.9	39.9	39.9	16.537	0	270.42	566360000	9	94	0.010854	0.0356667	Lysozyme C;Lysozyme	LYZ	TFR_BAD
-1.68812	0	1.68812	0	10	10	41.1	41.1	41.1	35.503	0	21.674	111320000	20	76	0.0275803	0.0457143	Malate dehydrogenase, mitochondrial;Malate dehydrogenase	MDH2	T315I_BAD
-2.52215	1.56372	2.52215	1.91553	62	57	40	40	37.4	229.18	0	323.31	2386000000	104	1062	0.00334707	0.0181818	Myosin-9	MYH9	GOOD_BAD;TFR_BAD;T315I_BAD
-2.3674	0	2.3674	0	7	7	52.4	52.4	52.4	16.29	0	20.288	338240000	10	111	0.00705073	0.0236	Myosin light polypeptide 6	MYL6	T315I_BAD
-2.12766	0	2.12766	0	22	22	48.4	48.4	48.4	65.805	0	245.92	1860600000	35	559	0.011548	0.03648	Pyruvate kinase PKM;Pyruvate kinase	PKM	T315I_BAD
-1.69062	0	1.69062	0	5	5	20.2	20.2	20.2	30.077	0	51.898	671260000	10	147	0.0208839	0.041561	Myelin proteolipid protein	PLP1	T315I_BAD
-1.84409	0	1.84409	0	10	8	44	44	31.6	21.142	0	323.31	4940800000	10	414	0.0192107	0.0442286	Platelet basic protein;Connective tissue-activating peptide III;TC-2;Connective tissue-activating peptide III(1-81);Beta-thromboglobulin;Neutrophil-activating peptide 2(74);Neutrophil-activating peptide 2(73);Neutrophil-activating peptide 2;TC-1;Neutrophil-activating peptide 2(1-66);Neutrophil-activating peptide 2(1-63)	PPBP	T315I_BAD
-1.93494	0	1.93494	0	9	9	64.8	64.8	64.8	18.012	0	31.5	984960000	10	275	0.0180443	0.0435152	Peptidyl-prolyl cis-trans isomerase A;Peptidyl-prolyl cis-trans isomerase A, N-terminally processed;Peptidyl-prolyl cis-trans isomerase	PPIA	T315I_BAD
-1.97318	1.36874	1.97318	0	6	6	48.2	48.2	48.2	13.242	0	279.08	7750000000	7	464	0.0128908	0.036	Protein S100-A9	S100A9	GOOD_BAD;T315I_BAD
-1.89658	0	1.89658	0	8	8	41.7	41.7	41.7	31.73	0	76.081	227300000	15	96	0.0190877	0.0452941	Erythrocyte band 7 integral membrane protein	STOM	T315I_BAD
-1.52566	0	1.52566	0	10	10	64.3	64.3	64.3	26.669	0	86.752	449330000	16	230	0.0298187	0.0487843	Triosephosphate isomerase	TPI1	T315I_BAD
-2.53761	1.37593	2.53761	1.66861	19	0	62.7	62.7	0	50.151	0	323.31	4755300000	21	792	0.00404461	0.0193333	Tubulin alpha-1B chain	TUBA1B	GOOD_BAD;TFR_BAD;T315I_BAD
-2.48803	0	2.48803	-2.32494	3	3	51.6	10	10	49.924	0	14.101	192060000	21	109	0.00197653	0.0192	Tubulin alpha-4A chain	TUBA4A	T315I_BAD;T315I_TFR
-2.94768	1.75339	2.94768	2.05042	19	1	59.6	59.6	2.7	49.83	0	323.31	3801000000	19	675	0.00151256	0.019	Tubulin beta-4B chain	TUBB4B	GOOD_BAD;TFR_BAD;T315I_BAD
-1.69378	0	1.69378	0	3	3	44.7	44.7	44.7	77.038	0	109.2	1269900000	44	150	0.0285112	0.04648	Polyubiquitin-C;Ubiquitin;Ubiquitin-60S ribosomal protein L40;Ubiquitin;60S ribosomal protein L40;Ubiquitin-40S ribosomal protein S27a;Ubiquitin;40S ribosomal protein S27a;Polyubiquitin-B;Ubiquitin	UBC;UBB;RPS27A;UBA52	T315I_BAD
-2.46276	1.37497	2.46276	1.79955	34	31	66.5	66.5	60.1	53.651	0	323.31	5073400000	32	982	0.00419038	0.0171429	Vimentin	VIM	GOOD_BAD;TFR_BAD;T315I_BAD

## Sheet: T-TEST TFR x GTR
GOOD_67_23	GOOD_242_23	GOOD_63_23	GOOD_35_23	TFR_18_22	TFR_161_23	TFR_87_23	TFR_143_23	Peptides	Razor + unique peptides	Unique peptides	Sequence coverage [%]	Unique + razor sequence coverage [%]	Unique sequence coverage [%]	Mol. weight [kDa]	Q-value	Score	Intensity	iBAQ peptides	MS/MS count	Student's T-test p-value TFR_PTR	Student's T-test Difference TFR_PTR	Student's T-test Test statistic TFR_PTR	Protein names	Gene names
27.2424	27.5014	27.2042	27.2194	27.2443	26.2647	26.6218	26.5597	16	16	16	57.2	57.2	57.2	54.253	0	323.31	52147000000	15	1095	0.0293139	-0.619189	-2.84655	Alpha-1B-glycoprotein	A1BG
26.3617	25.7222	25.5908	25.9047	25.0742	24.1948	24.9049	24.6287	27	27	27	49.6	49.6	49.6	69.068	0	323.31	13450000000	37	755	0.00340888	-1.19421	-4.67634	Afamin	AFM
21.7265	22.0071	22.6789	21.6131	22.0989	23.5655	23.7593	23.269	13	13	13	61.2	61.2	61.2	34.735	0	73.846	555990000	16	184	0.0385994	1.16675	2.63886	Arginase-1	ARG1
29.712	29.4237	29.222	29.6036	29.1031	28.8688	29.1162	29.1952	135	135	110	83.6	83.6	70.9	187.15	0	323.31	764680000000	95	8998	0.0170917	-0.41948	-3.26731	Complement C3;Complement C3 beta chain;C3-beta-c;Complement C3 alpha chain;C3a anaphylatoxin;Acylation stimulating protein;Complement C3b alpha chain;Complement C3c alpha chain fragment 1;Complement C3dg fragment;Complement C3g fragment;Complement C3d fragment;Complement C3f fragment;Complement C3c alpha chain fragment 2	C3
28.1694	28.295	27.8139	27.6832	27.1437	26.8387	27.1552	27.8836	89	89	2	65.1	65.1	2.2	192.75	0	323.31	185520000000	80	4811	0.032135	-0.735128	-2.77674	Complement C4-B;Complement C4 beta chain;Complement C4-B alpha chain;C4a anaphylatoxin;C4b-B;C4d-B;Complement C4 gamma chain	C4B
24.5104	23.457	24.1776	24.2111	26.2451	25.3004	25.0884	24.6478	12	12	12	91.1	91.1	91.1	15.892	0	323.31	1973100000	9	261	0.0226369	1.23139	3.04569	Calmodulin-like protein 5	CALML5
24.4017	23.6672	24.0105	24.2428	23.3525	22.8557	23.4875	23.2398	8	8	8	24.5	24.5	24.5	51.276	0	74.46	1145400000	19	249	0.00679099	-0.846674	-4.04152	Properdin	CFP
24.8428	23.9616	24.2788	24.3968	24.1992	23.0856	23.0387	23.3861	9	9	9	79.4	79.4	79.4	17.794	0	161.48	1210400000	9	185	0.0272052	-0.942596	-2.90364	Tetranectin	CLEC3B
24.442	24.4927	23.9228	24.1108	24.0947	23.277	23.622	23.4576	15	15	15	33.8	33.8	33.8	60.556	0	265.34	2885800000	22	385	0.0297593	-0.629244	-2.83506	Carboxypeptidase N subunit 2	CPN2
23.0707	23.1512	23.7748	23.5759	23.78	24.9586	24.9538	24.2041	26	26	26	34.3	34.3	34.3	113.75	0	279.86	2547900000	37	610	0.018377	1.08094	3.20957	Desmoglein-1	DSG1
20.3971	21.6162	22.3272	23.1759	23.0527	24.2724	23.7577	23.6922	74	74	74	30.7	30.7	30.7	331.77	0	323.31	3187900000	164	953	0.0295481	1.81468	2.84048	Desmoplakin	DSP
23.2283	23.3754	22.995	22.3972	20.28	21.4355	21.442	21.2452	9	9	9	20.7	20.7	20.7	54.731	0	85.155	675420000	24	89	0.00165409	-1.89829	-5.40625	Coagulation factor X;Factor X light chain;Factor X heavy chain;Activated factor Xa heavy chain	F10
23.612	23.4435	24.2898	23.7702	20.4759	21.2658	19.8558	21.8494	19	19	19	47.2	47.2	47.2	70.108	0	119.72	848380000	41	247	0.000847779	-2.91718	-6.14892	Coagulation factor XI;Coagulation factor XIa heavy chain;Coagulation factor XIa light chain	F11
23.1178	22.166	22.7086	22.2678	22.1412	20.4152	20.4626	20.3318	11	11	11	37.7	37.7	37.7	51.778	0	90.502	398280000	19	66	0.012136	-1.72734	-3.54563	Coagulation factor IX;Coagulation factor IXa light chain;Coagulation factor IXa heavy chain	F9
21.0636	21.7391	21.8097	20.3683	23.8475	24.0613	23.7219	23.3507	6	6	6	48.1	48.1	48.1	15.164	0	43.011	348610000	8	90	0.000502832	2.50016	6.78124	Fatty acid-binding protein, epidermal	FABP5
23.8252	22.75	22.3836	23.3101	22.292	21.8027	21.4725	21.4441	15	15	15	27.4	27.4	27.4	92.335	0	92.926	723500000	37	164	0.0124473	-1.31438	-3.52471	Phosphatidylinositol-glycan-specific phospholipase D	GPLD1
29.7872	29.7724	29.3979	29.4904	29.5802	28.5534	28.7901	28.9383	32	32	32	74.2	74.2	74.2	51.676	0	323.31	299170000000	22	2028	0.0363422	-0.646473	-2.68399	Hemopexin	HPX
29.5015	29.1275	30.192	29.0642	30.532	30.6167	30.7348	30.3929	19	19	7	64	64	27.8	37.654	0	323.31	331630000000	15	1503	0.00646081	1.09782	4.08565	Ig alpha-1 chain C region	IGHA1
25.5782	24.4659	25.9012	25.9684	26.7817	26.2701	27.5375	27.0318	8	8	8	64.2	64.2	64.2	18.098	0	292.54	15881000000	8	477	0.0170881	1.42684	3.26748	Immunoglobulin J chain	IGJ;JCHAIN
28.4994	25.4401	26.1526	26.2543	21.1875	20.4428	21.533	26.5593	2	2	2	24.8	24.8	24.8	12.781	0	117.97	2948400000	4	63	0.0360036	-4.15593	-2.69102	Ig kappa chain V-I region HK102	IGKV1-5
27.7057	27.606	27.5477	27.2102	27.0659	26.4667	26.9272	26.7844	23	23	23	33.5	33.5	33.5	71.957	0	323.31	46399000000	35	1276	0.0055648	-0.706346	-4.21942	Kininogen-1;Kininogen-1 heavy chain;T-kinin;Bradykinin;Lysyl-bradykinin;Kininogen-1 light chain;Low molecular weight growth-promoting factor	KNG1
22.2306	22.6986	22.6731	22.2288	21.1803	20.8398	19.3658	19.924	4	4	4	45.2	45.2	45.2	14.716	0	12.259	108320000	9	53	0.00276327	-2.1303	-4.88106	Galectin-1	LGALS1
21.1157	21.9097	22.0068	21.1178	21.2276	20.5994	20.2827	20.4289	4	4	4	28.1	28.1	28.1	23.038	0	10.449	92145000	11	57	0.0304401	-0.902841	-2.81785	Malate dehydrogenase, cytoplasmic;Malate dehydrogenase	MDH1
23.0581	23.8188	23.2192	23.7124	24.0356	24.5122	24.9485	23.8349	7	7	7	56.8	56.8	56.8	16.572	0	37.651	775020000	9	157	0.029822	0.880662	2.83346	Prolactin-inducible protein	PIP
24.8782	25.2191	23.8944	23.7229	23.525	23.1313	23.4478	23.4118	10	10	10	41.5	41.5	41.5	45.14	0	323.31	5714700000	17	245	0.031596	-1.04964	-2.78956	Corticosteroid-binding globulin	SERPINA6
23.1607	23.4948	22.9047	23.3453	22.8018	22.1032	22.0039	22.7618	14	14	14	48.9	48.9	48.9	46.324	0	256.27	997360000	22	202	0.016849	-0.808728	-3.27874	Thyroxine-binding globulin	SERPINA7
21.2915	22.4082	21.8464	22.3992	23.392	23.7093	23.138	23.9097	12	12	12	35.6	35.6	35.6	46.276	0	36.606	360550000	20	97	0.00269663	1.55092	4.90523	Serpin B12	SERPINB12
27.2261	27.3029	26.6217	26.4885	26.7116	25.8694	26.0525	26.1006	29	29	25	52.8	52.8	48.9	52.602	0	323.31	56301000000	27	1560	0.0391811	-0.726259	-2.62768	Antithrombin-III	SERPINC1
26.1073	25.6396	25.8111	25.081	25.2729	24.7743	24.5452	24.834	19	19	19	50.7	50.7	50.7	54.565	0	323.31	12213000000	18	567	0.0227254	-0.803149	-3.04265	Alpha-2-antiplasmin	SERPINF2
	GTR	TFR
SERPINA6
SERPINA7
SERPINB12
SERPINC1
SERPINF2

## Sheet: ANOVA HC x GTR x PTR
PTR	GTR	HC	Peptides	Razor + unique peptides	Unique peptides	Sequence coverage [%]	Unique + razor sequence coverage [%]	Unique sequence coverage [%]	Mol. weight [kDa]	Q-value	Score	Intensity	iBAQ peptides	MS/MS count	ANOVA p value	ANOVA q-value	Protein names	Gene names	Significant pairs
-2.81409	0	2.81409	39	39	23	54.8	54.8	35.1	103.06	0	268.41	1746800000	53	587	0.00206333	0.018	Alpha-actinin-1	ACTN1	HC_PTR
3.05785	0	-3.05785	4	4	4	28.6	28.6	28.6	8.647	0	60.502	2516000000	3	133	0.00117786	0.042	Apolipoprotein C-I;Truncated apolipoprotein C-I	APOC1	PTR_HC
2.23655	0	-2.23655	7	7	7	49.6	49.6	49.6	12.815	0	323.31	44912000000	7	202	0.00747739	0.0357778	Apolipoprotein C-III	APOC3	PTR_HC
2.83404	0	-2.83404	5	5	4	29.8	29.8	24.7	20.049	0	143.21	2852500000	6	118	0.00195312	0.0194286	Apolipoprotein C-II;Proapolipoprotein C-II	APOC4-APOC2;APOC2	PTR_HC
-1.77071	0	1.77071	12	12	12	30.6	30.6	30.6	59.75	0	60.168	362640000	31	170	0.0211352	0.0488571	ATP synthase subunit alpha, mitochondrial	ATP5A1	HC_PTR
-2.22818	0	2.22818	16	16	16	47.6	47.6	47.6	56.559	0	81.325	690300000	29	293	0.00767254	0.0343158	ATP synthase subunit beta, mitochondrial;ATP synthase subunit beta	ATP5B	HC_PTR
-2.01048	2.00358	2.01048	8	3	3	50	12.8	12.8	28.538	0	68.697	451070000	13	85	0.00552162	0.0305	Complement factor H-related protein 2	CFHR2	HC_PTR;GTR_PTR
-2.33075	2.33075	1.76989	8	8	8	24.5	24.5	24.5	51.276	0	74.46	1145400000	19	249	0.00437331	0.0334545	Properdin	CFP	HC_PTR;GTR_PTR
-2.30636	1.68139	2.30636	7	7	7	32.8	32.8	32.8	42.644	0	75.371	355080000	16	151	0.00487113	0.0366667	Creatine kinase B-type	CKB	GTR_PTR;HC_PTR
-2.31182	-1.38422	2.31182	2	2	2	19.1	19.1	19.1	10.245	0	6.8914	421360000	4	70	0.00512148	0.0350769	Neutrophil defensin 3;HP 3-56;Neutrophil defensin 2;Neutrophil defensin 1;HP 1-56;Neutrophil defensin 2	DEFA3;DEFA1	HC_PTR;HC_GTR
-1.9789	0	1.9789	13	13	13	43.8	43.8	43.8	49.824	0	116.12	1960800000	19	322	0.0133597	0.0394839	Putative elongation factor 1-alpha-like 3;Elongation factor 1-alpha 1;Elongation factor 1-alpha;Elongation factor 1-alpha 2	EEF1A1;EEF1A1P5;EEF1A2	HC_PTR
0	1.64109	-1.64109	19	19	19	47.2	47.2	47.2	70.108	0	119.72	848380000	41	247	0.0199879	0.0490256	Coagulation factor XI;Coagulation factor XIa heavy chain;Coagulation factor XIa light chain	F11	GTR_HC
-3.40556	1.42758	3.40556	20	20	20	45.2	45.2	45.2	75.172	0	130.72	718640000	36	305	0.000537673	0.048	Fermitin family homolog 3	FERMT3	GTR_PTR;HC_PTR;HC_GTR
-2.37257	0	2.37257	69	69	66	44.5	44.5	42.9	278.22	0	323.31	2903300000	126	1133	0.00540119	0.0309333	Filamin-A	FLNA	HC_PTR
-2.03745	0	2.03745	4	4	2	41.7	41.7	29.5	14.914	0	14.065	2487700000	4	111	0.0115417	0.04048	Histone H3;Histone H3.3;Histone H3.2;Histone H3.1t;Histone H3.1;Histone H3.3C	H3F3B;H3F3A;HIST2H3A;HIST3H3;HIST1H3A;H3F3C	HC_PTR
-2.85693	2.10838	2.85693	4	4	1	24.9	24.9	11.2	18.481	0	87.592	2515900000	8	212	0.00139511	0.021	Histone H2A type 1-J;Histone H2A type 1-H;Histone H2A.J;Histone H2A type 2-C;Histone H2A type 1-C;Histone H2A type 3;Histone H2A type 2-A;Histone H2A type 1-D;Histone H2A type 1;Histone H2A type 1-B/E;Histone H2A	HIST1H2AJ;HIST1H2AH;H2AFJ;HIST2H2AC;HIST1H2AC;HIST3H2A;HIST2H2AA3;HIST1H2AD;HIST1H2AG;HIST1H2AB	GTR_PTR;HC_PTR
-1.93966	0	1.93966	8	8	8	53.4	53.4	53.4	11.367	0	87.775	5597200000	6	455	0.0143162	0.041125	Histone H4	HIST1H4A	HC_PTR
-2.92844	1.63573	2.92844	17	17	8	26.5	26.5	13.1	83.263	0	105.03	1036100000	35	304	0.00151737	0.02	Heat shock protein HSP 90-beta	HSP90AB1	GTR_PTR;HC_PTR
-3.01563	-1.32926	3.01563	19	18	18	37.2	37.2	37.2	72.332	0	78.827	868630000	32	368	0.00126767	0.028	78 kDa glucose-regulated protein	HSPA5	HC_PTR;HC_GTR
-2.06892	0	2.06892	11	10	10	44.9	41.3	41.3	36.688	0	35.322	345680000	18	99	0.00979232	0.0370435	L-lactate dehydrogenase A chain	LDHA	HC_PTR
-1.95725	0	1.95725	11	11	10	41.3	41.3	37.8	37.294	0	73.602	801070000	17	196	0.0128716	0.0388	L-lactate dehydrogenase B chain;L-lactate dehydrogenase	LDHB	HC_PTR
-1.86373	0	1.86373	4	4	4	45.2	45.2	45.2	14.716	0	12.259	108320000	9	53	0.0174001	0.0447568	Galectin-1	LGALS1	HC_PTR
-1.80129	1.80129	1.34306	14	14	14	34.5	34.5	34.5	65.33	0	323.31	1883100000	26	425	0.0148625	0.0411765	Galectin-3-binding protein	LGALS3BP	HC_PTR;GTR_PTR
-2.74244	1.66917	2.74244	62	62	57	40	40	37.4	229.18	0	323.31	2386000000	104	1062	0.00218671	0.0148	Myosin-9	MYH9	GTR_PTR;HC_PTR
-2.79473	0	2.79473	7	7	7	52.4	52.4	52.4	16.29	0	20.288	338240000	10	111	0.00210194	0.016	Myosin light polypeptide 6	MYL6	HC_PTR
-2.58341	-2.10633	2.58341	3	3	1	28.3	28.3	9.2	17.149	0	8.6013	179430000	10	58	0.00183474	0.02	Nucleoside diphosphate kinase A	NME1;NME2	HC_PTR;HC_GTR
-1.87763	0	1.87763	10	10	8	44	44	31.6	21.142	0	323.31	4940800000	10	414	0.0168623	0.0447778	Platelet basic protein;Connective tissue-activating peptide III;TC-2;Connective tissue-activating peptide III(1-81);Beta-thromboglobulin;Neutrophil-activating peptide 2(74);Neutrophil-activating peptide 2(73);Neutrophil-activating peptide 2;TC-1;Neutrophil-activating peptide 2(1-66);Neutrophil-activating peptide 2(1-63)	PPBP	HC_PTR
-2.00622	0	2.00622	9	9	9	64.8	64.8	64.8	18.012	0	31.5	984960000	10	275	0.0124266	0.0390345	Peptidyl-prolyl cis-trans isomerase A;Peptidyl-prolyl cis-trans isomerase A, N-terminally processed;Peptidyl-prolyl cis-trans isomerase	PPIA	HC_PTR
-2.13978	0	2.13978	7	7	7	55.4	55.4	55.4	20.825	0	49.97	873950000	10	213	0.00904654	0.0358182	Ras-related protein Rap-1b;Ras-related protein Rap-1b-like protein;Ras-related protein Rap-1A	RAP1B;RAP1A	HC_PTR
-2.01322	0	2.01322	5	5	5	18.4	18.4	18.4	47.173	0	35.471	143930000	18	75	0.012157	0.0392857	Serum deprivation-response protein	SDPR	HC_PTR
-1.71097	-1.36027	1.71097	18	18	18	27.4	27.4	27.4	101.79	0	213.52	480380000	32	129	0.014648	0.0412121	Band 3 anion transport protein	SLC4A1	HC_PTR;HC_GTR
-2.01744	0	2.01744	83	83	83	54	54	54	269.76	0	323.31	5624600000	133	1734	0.0119332	0.0409231	Talin-1	TLN1	HC_PTR
-1.66973	0	1.66973	14	8	8	52	30	30	26.42	0	25.475	168200000	16	77	0.0202895	0.0489	Tropomyosin alpha-3 chain	TPM3	HC_PTR
-2.06034	-1.55118	2.06034	15	15	7	53.2	53.2	28.6	28.521	0	144.37	1251800000	15	270	0.00700269	0.0350588	Tropomyosin alpha-4 chain	TPM4	HC_PTR;HC_GTR
-1.99834	0	1.99834	19	19	0	62.7	62.7	0	50.151	0	323.31	4755300000	21	792	0.0120577	0.0404444	Tubulin alpha-1B chain	TUBA1B	HC_PTR
-2.10026	0	2.10026	16	13	13	51.7	47	47	50.326	0	123.2	619260000	21	222	0.00992466	0.0358333	Tubulin beta-1 chain	TUBB1	HC_PTR
-2.35918	1.31926	2.35918	19	19	1	59.6	59.6	2.7	49.83	0	323.31	3801000000	19	675	0.00537155	0.0331429	Tubulin beta-4B chain	TUBB4B	GTR_PTR;HC_PTR
-2.19676	0	2.19676	32	32	32	41.5	41.5	41.5	123.8	0	251.99	1206700000	74	490	0.00794903	0.0344	Vinculin	VCL	HC_PTR
-2.16439	0	2.16439	34	34	31	66.5	66.5	60.1	53.651	0	323.31	5073400000	32	982	0.00836077	0.0346667	Vimentin	VIM	HC_PTR
-1.73926	0	1.73926	9	7	7	41.2	34.1	34.1	29.174	0	25.433	218460000	17	138	0.018958	0.0478947	14-3-3 protein epsilon	YWHAE	HC_PTR
-1.69715	1.43627	1.69715	7	5	4	36	28.7	25.1	28.302	0	15.412	96801000	16	65	0.0160775	0.0441143	14-3-3 protein gamma;14-3-3 protein gamma, N-terminally processed	YWHAG	GTR_PTR;HC_PTR
-1.77153	0	1.77153	11	11	9	50.2	50.2	42.9	27.745	0	323.31	2631900000	14	496	0.0210918	0.0500488	14-3-3 protein zeta/delta	YWHAZ	HC_PTR

## Sheet: T-TEST TFR x PTR
BAD_242_21	BAD_433_21	BAD_463_23	BAD_69_23	TFR_18_22	TFR_161_23	TFR_87_23	TFR_143_23	Peptides	Razor + unique peptides	Unique peptides	Sequence coverage [%]	Unique + razor sequence coverage [%]	Unique sequence coverage [%]	Mol. weight [kDa]	Q-value	Score	Intensity	iBAQ peptides	MS/MS count	Student's T-test p-value TFR_PTR	Student's T-test Difference TFR_PTR	Student's T-test Test statistic TFR_PTR	Protein names	Gene names
20.8617	20.8203	20.954	21.2938	22.204	22.7691	21.4617	23.3317	12	12	12	30.6	30.6	30.6	59.75	0	60.168	362640000	31	170	0.0124247	1.45917	3.52621	ATP synthase subunit alpha, mitochondrial	ATP5A1
21.3795	21.3688	20.2143	22.4324	22.4996	22.7304	22.7251	23.0736	16	16	16	47.6	47.6	47.6	56.559	0	81.325	690300000	29	293	0.0237639	1.40841	3.00793	ATP synthase subunit beta, mitochondrial;ATP synthase subunit beta	ATP5B
21.4393	23.2355	19.8955	22.31	24.4397	23.84	23.4257	23.4875	5	5	5	45.6	45.6	45.6	16.837	0	169.38	596680000	9	97	0.0319576	2.07814	2.78093		CALM3;CALM2;CALM1
20.9176	21.5777	19.1263	20.8313	22.8518	22.7527	23.1768	23.0982	7	7	7	32.8	32.8	32.8	42.644	0	75.371	355080000	16	151	0.00444088	2.35666	4.42627	Creatine kinase B-type	CKB
20.6389	21.7817	20.1096	20.8637	22.6239	22.2039	23.6863	22.312	21	21	21	20.4	20.4	20.4	188.94	0	101.44	215670000	86	155	0.00874154	1.85805	3.82188	Clathrin heavy chain;Clathrin heavy chain 1	CLTC
23.1749	21.2505	23.8037	23.8876	20.28	21.4355	21.442	21.2452	9	9	9	20.7	20.7	20.7	54.731	0	85.155	675420000	24	89	0.0286908	-1.92849	-2.86295	Coagulation factor X;Factor X light chain;Factor X heavy chain;Activated factor Xa heavy chain	F10
22.8748	20.3624	21.5289	20.5247	22.5217	24.1514	23.5309	22.9629	27	27	22	16.5	16.5	13.9	252.23	0	76.769	652690000	87	268	0.0271077	1.96898	2.90639	Coagulation factor V;Coagulation factor V heavy chain;Coagulation factor V light chain	F5
20.7023	24.0384	20.1727	21.147	23.8475	24.0613	23.7219	23.3507	6	6	6	48.1	48.1	48.1	15.164	0	43.011	348610000	8	90	0.0439205	2.23023	2.5427	Fatty acid-binding protein, epidermal	FABP5
19.8906	20.6902	20.3908	22.3819	22.6286	23.5479	22.8336	24.2689	69	69	66	44.5	44.5	42.9	278.22	0	323.31	2903300000	126	1133	0.00917616	2.48137	3.78039	Filamin-A	FLNA
21.2073	25.0354	21.5251	20.3833	25.3442	25.3671	25.6404	25.8044	4	4	2	41.7	41.7	29.5	14.914	0	14.065	2487700000	4	111	0.014731	3.50124	3.38695	Histone H3;Histone H3.3;Histone H3.2;Histone H3.1t;Histone H3.1;Histone H3.3C	H3F3B;H3F3A;HIST2H3A;HIST3H3;HIST1H3A;H3F3C
21.7019	22.6599	19.6373	20.238	23.5982	23.9701	23.9682	23.3557	5	5	5	23	23	23	21.364	0	10.255	749400000	11	111	0.00912504	2.66375	3.78515	Histone H1.2;Histone H1.4;Histone H1.3	HIST1H1C;HIST1H1E;HIST1H1D
20.9076	24.6816	21.0169	20.7327	25.6357	25.4527	25.7089	25.5861	4	4	1	24.9	24.9	11.2	18.481	0	87.592	2515900000	8	212	0.00754134	3.76117	3.94957	Histone H2A type 1-J;Histone H2A type 1-H;Histone H2A.J;Histone H2A type 2-C;Histone H2A type 1-C;Histone H2A type 3;Histone H2A type 2-A;Histone H2A type 1-D;Histone H2A type 1;Histone H2A type 1-B/E;Histone H2A	HIST1H2AJ;HIST1H2AH;H2AFJ;HIST2H2AC;HIST1H2AC;HIST3H2A;HIST2H2AA3;HIST1H2AD;HIST1H2AG;HIST1H2AB
21.6516	25.2609	24.3529	22.1867	25.8253	25.9053	25.8339	25.8286	8	8	8	53.4	53.4	53.4	11.367	0	87.775	5597200000	6	455	0.0278403	2.48525	2.88595	Histone H4	HIST1H4A
21.2789	20.9156	20.9101	22.2533	23.1991	23.1946	23.6356	23.2558	17	17	8	26.5	26.5	13.1	83.263	0	105.03	1036100000	35	304	0.00101865	1.98182	5.93782	Heat shock protein HSP 90-beta	HSP90AB1
21.9926	23.1463	21.9667	20.8792	23.9096	23.9286	23.6092	23.5374	21	21	14	40.1	40.1	29.7	70.897	0	110.68	1746500000	33	503	0.0101652	1.74997	3.6936	Heat shock cognate 71 kDa protein	HSPA8
29.0358	27.3871	28.0067	28.8657	29.6634	28.7411	30.4762	30.2858	31	31	31	69.3	69.3	69.3	49.439	0	323.31	179350000000	25	2110	0.036752	1.46781	2.67558	Ig mu chain C region	IGHM
25.8986	24.3496	25.7914	26.3116	26.7817	26.2701	27.5375	27.0318	8	8	8	64.2	64.2	64.2	18.098	0	292.54	15881000000	8	477	0.0394757	1.31746	2.62209	Immunoglobulin J chain	IGJ;JCHAIN
21.8403	21.4313	22.6279	20.9903	23.5795	23.0872	23.7594	22.9564	11	11	10	41.3	41.3	37.8	37.294	0	73.602	801070000	17	196	0.00649694	1.62317	4.0807	L-lactate dehydrogenase B chain;L-lactate dehydrogenase	LDHB
22.5274	20.1284	21.9727	22.1788	23.4224	24.6426	25.5432	23.6391	14	14	14	34.5	34.5	34.5	65.33	0	323.31	1883100000	26	425	0.0114445	2.61002	3.5943	Galectin-3-binding protein	LGALS3BP
19.6497	21.347	19.5762	19.8272	24.3953	24.6174	25.3607	25.5115	4	4	4	39.9	39.9	39.9	16.537	0	270.42	566360000	9	94	6.76514e-05	4.8712	9.73096	Lysozyme C;Lysozyme	LYZ
19.4675	22.1015	19.3167	21.522	23.3504	23.5375	23.5309	23.8344	62	62	57	40	40	37.4	229.18	0	323.31	2386000000	104	1062	0.00611183	2.96137	4.13513	Myosin-9	MYH9
20.9118	21.0545	21.4977	19.8244	22.3992	21.6806	22.208	21.9687	13	13	13	35.8	35.8	35.8	56.782	0	44.132	116330000	27	76	0.0184989	1.24204	3.20432	Protein disulfide-isomerase A3	PDIA3
21.2567	23.0445	20.7756	21.266	22.7373	23.4774	22.8172	23.0307	12	12	12	42.7	42.7	42.7	44.614	0	91.311	476240000	25	170	0.0348063	1.42997	2.71645	Phosphoglycerate kinase 1	PGK1
20.8464	23.4838	21.9076	22.0464	23.6765	23.6643	23.2255	23.5312	22	22	22	48.4	48.4	48.4	65.805	0	245.92	1860600000	35	559	0.0388849	1.45332	2.63335	Pyruvate kinase PKM;Pyruvate kinase	PKM
21.2922	23.0765	20.6662	20.8634	23.143	23.7895	23.4512	23.6667	5	5	5	20.2	20.2	20.2	30.077	0	51.898	671260000	10	147	0.0115026	2.03804	3.59009	Myelin proteolipid protein	PLP1
19.8093	23.1116	21.2593	21.0145	23.5657	23.4349	23.7064	23.7307	9	9	9	64.8	64.8	64.8	18.012	0	31.5	984960000	10	275	0.0150515	2.31074	3.36951	Peptidyl-prolyl cis-trans isomerase A;Peptidyl-prolyl cis-trans isomerase A, N-terminally processed;Peptidyl-prolyl cis-trans isomerase	PPIA
23.151	20.7216	23.0508	20.2105	23.8812	24.0616	23.467	23.774	7	7	7	55.4	55.4	55.4	20.825	0	49.97	873950000	10	213	0.0414076	2.01246	2.58647	Ras-related protein Rap-1b;Ras-related protein Rap-1b-like protein;Ras-related protein Rap-1A	RAP1B;RAP1A
21.377	20.0332	21.7596	21.9258	22.6076	22.7151	22.1155	22.169	9	9	9	63.6	63.6	63.6	21.086	0	53.312	355700000	13	180	0.0479823	1.12786	2.47727	Transgelin-2	TAGLN2
22.3554	23.8099	23.1025	20.8328	25.0779	24.8033	24.6619	25.1128	83	83	83	54	54	54	269.76	0	323.31	5624600000	133	1734	0.0101629	2.38888	3.69379	Talin-1	TLN1
19.9351	21.0745	20.5522	22.1784	24.146	24.2736	21.1675	24.5709	2	2	2	31.8	31.8	31.8	5.0526	0	12.014	692240000	2	71	0.0307597	2.6044	2.80991	Thymosin beta-4;Hematopoietic system regulatory peptide	TMSB4X
19.9247	22.3679	21.2681	20.2913	22.3818	22.5492	22.6059	22.1357	10	10	10	64.3	64.3	64.3	26.669	0	86.752	449330000	16	230	0.0401125	1.45514	2.61015	Triosephosphate isomerase	TPI1
20.9198	22.2874	22.6562	21.67	24.3746	23.9455	23.3676	23.6111	15	15	7	53.2	53.2	28.6	28.521	0	144.37	1251800000	15	270	0.00443009	1.94137	4.42853	Tropomyosin alpha-4 chain	TPM4
21.9291	24.8106	21.246	21.5772	24.7715	25.3179	24.9889	25.1531	19	19	0	62.7	62.7	0	50.151	0	323.31	4755300000	21	792	0.0180118	2.66713	3.22552	Tubulin alpha-1B chain	TUBA1B
22.0129	23.7783	22.1551	20.3908	24.4825	24.7777	24.5319	24.966	19	19	1	59.6	59.6	2.7	49.83	0	323.31	3801000000	19	675	0.00990338	2.60526	3.71563	Tubulin beta-4B chain	TUBB4B
20.0938	21.4624	22.7829	19.928	23.5031	22.8247	22.5634	22.5359	32	32	32	41.5	41.5	41.5	123.8	0	251.99	1206700000	74	490	0.043998	1.78999	2.5414	Vinculin	VCL
18.7	23.5645	20.3222	19.3894	24.0825	24.7351	24.5579	24.6557	34	34	31	66.5	66.5	60.1	53.651	0	323.31	5073400000	32	982	0.0101383	4.01375	3.69584	Vimentin	VIM
22.6604	23.2683	23.2044	20.6911	24.278	23.9577	24.0478	24.0701	11	11	9	50.2	50.2	42.9	27.745	0	323.31	2631900000	14	496	0.0362395	1.63237	2.68612	14-3-3 protein zeta/delta	YWHAZ

## Sheet: PAIRED T-TEST P-T315I x T315I
Gene name	P-value	Log(FC)
F11	0.000582833	-2.31297		up na mutação T315I
APOE	0.0100624	0.9961
DEFA3;DEFA1	0.0103275	2.61033
LBP	0.0119471	-1.42625
C1QB	0.0132023	1.0603		down na mutação T315I
IGFALS	0.0175554	-0.800975
ARF3;ARF1;ARF5	0.0226486	1.41803
APOC1	0.0228329	2.70328
ATP1A1;ATP1A3;ATP1A2	0.0232556	0.9903
COL1A1	0.0247307	2.69845
C2	0.0248878	-1.5141		up na mutação T315I
C4BPB	0.0259651	1.18445
F12	0.0262502	-0.780425
PGLYRP2	0.0391805	-0.5971
CPB2	0.0397307	-1.53085
SSC5D	0.0419171	1.96517
C1R	0.0449419	0.565225
APOB	0.0474877	1.03113
