# Supplementary material for: Differentially expressed proteins in plasma-derived extracellular vesicles from chronic myeloid leukemia patients
Source: Front Genet. 2026 Feb 16;17:1762244. doi: 10.3389/fgene.2026.1762244 (PMC12950269; doi:10.3389/fgene.2026.1762244)
Supplement: Supplementary file 2 [file Table3.xlsx]

## Sheet: Planilha1
DEPs	IDENTIFIED IN THE EXOCARTA DATABASE?	IDENTIFIED IN THE VESICLEPEDIA DATABASE?
A1BG	YES	YES
A2M	YES	YES
ACTA1	YES	YES
ACTB	YES	YES
ACTG1	YES	YES
ACTN1	YES	YES
AFM	YES	YES
AGT	YES	YES
AHSG	YES	YES
ALDOA	YES	YES
AMBP	YES	YES
ANXA1	YES	YES
ANXA2	YES	YES
APCS	YES	YES
APOA1	YES	YES
APOA2	YES	YES
APOA4	YES	YES
APOB	YES	YES
APOC3	YES	YES
APOD	YES	YES
APOE	YES	YES
APOH	YES	YES
APOL1	YES	YES
APOM	YES	YES
ARG1	YES	YES
ATP5A1	YES	YES
ATP5B	YES	YES
ATRN	YES	YES
AZGP1	YES	YES
C1QA	YES	YES
C1QB	YES	YES
C1QC	YES	YES
C1R	YES	YES
C1S	YES	YES
C2	YES	YES
C3	YES	YES
C4B	YES	YES
C4BPA	YES	YES
C4BPB	YES	YES
C5	YES	YES
C6	YES	YES
C7	YES	YES
C8A	YES	YES
C8B	YES	YES
C8G	YES	YES
C9	YES	YES
CALM3	YES	YES
CALML5	YES	YES
CASP14	YES	YES
CAT	YES	YES
CD5L	YES	YES
CFB	YES	YES
CFH	YES	YES
CFI	YES	YES
CFL1	YES	YES
CKB	YES	YES
CLEC3B	YES	YES
CLTC	YES	YES
CLU	YES	YES
COL1A1	YES	YES
CP	YES	YES
CPB2	YES	YES
CPN1	YES	YES
CPN2	YES	YES
CSTA	YES	YES
DCD	YES	YES
DEFA3	YES	YES
DPYSL2	YES	YES
DSC1	YES	YES
DSG1	YES	YES
DSP	YES	YES
ECM1	YES	YES
EEF1A1	YES	YES
ENO1	YES	YES
F10	YES	YES
F11	YES	YES
F13A1	YES	YES
F2	YES	YES
F5	YES	YES
F9	YES	YES
FABP5	YES	YES
FBLN1	YES	YES
FCGBP	YES	YES
FCN3	YES	YES
FERMT3	YES	YES
FGA	YES	YES
FGB	YES	YES
FGG	YES	YES
FLNA	YES	YES
FN1	YES	YES
GAPDH	YES	YES
GC	YES	YES
GNB1	YES	YES
GP5	YES	YES
GSN	YES	YES
H3F3B	YES	YES
HBA1	YES	YES
HBB	YES	YES
HIST1H1C	YES	YES
HIST1H2AJ	YES	YES
HIST1H2BN	YES	YES
HIST1H4A	YES	YES
HLA-DRB1	YES	YES
HNRNPA2B1	YES	YES
HP	YES	YES
HPR	YES	YES
HPX	YES	YES
HRG	YES	YES
HSP90AA1	YES	YES
HSP90AB1	YES	YES
HSP90B1	YES	YES
HSPA5	YES	YES
HSPA8	YES	YES
HSPD1	YES	YES
IGFALS	YES	YES
IGHA1	YES	YES
IGHG1	YES	YES
IGHG2	YES	YES
IGHG3	YES	YES
IGHG4	YES	YES
IGHM	YES	YES
IGKC	YES	YES
IGKV1-5	YES	YES
IGKV4-1	YES	YES
IGLL5	YES	YES
ITGA2B	YES	YES
ITIH1	YES	YES
ITIH2	YES	YES
ITIH3	YES	YES
ITIH4	YES	YES
JUP	YES	YES
KLKB1	YES	YES
KNG1	YES	YES
KPRP	YES	YES
LBP	YES	YES
LCN1	YES	YES
LDHA	YES	YES
LDHB	YES	YES
LGALS1	YES	YES
LGALS3BP	YES	YES
LPA	YES	YES
LRG1	YES	YES
LTF	YES	YES
LUM	YES	YES
LYZ	YES	YES
MDH1	YES	YES
MDH2	YES	YES
MMRN1	YES	YES
MSN	YES	YES
MYH9	YES	YES
MYL6	YES	YES
NME1	YES	YES
ORM1	YES	YES
P4HB	YES	YES
PARVB	YES	YES
PDIA3	YES	YES
PGAM1	YES	YES
PGK1	YES	YES
PGLYRP2	YES	YES
PIP	YES	YES
PKM	YES	YES
PLEK	YES	YES
PLG	YES	YES
PLP1	YES	YES
PON1	YES	YES
PPBP	YES	YES
PPIA	YES	YES
PRDX1	YES	YES
PRDX2	YES	YES
PRDX6	YES	YES
PROS1	YES	YES
PZP	YES	YES
RAP1B	YES	YES
RBP4	YES	YES
RSU1	YES	YES
S100A7	YES	YES
S100A8	YES	YES
S100A9	YES	YES
SDPR	YES	YES
SERPINA1	YES	YES
SERPINA3	YES	YES
SERPINA4	YES	YES
SERPINA7	YES	YES
SERPINB12	YES	YES
SERPINC1	YES	YES
SERPIND1	YES	YES
SERPINF1	YES	YES
SERPINF2	YES	YES
SERPING1	YES	YES
SLC4A1	YES	YES
SSC5D	YES	YES
STOM	YES	YES
TAGLN2	YES	YES
TF	YES	YES
TGM3	YES	YES
TLN1	YES	YES
TMSB4X	YES	YES
TPI1	YES	YES
TPM3	YES	YES
TPM4	YES	YES
TTR	YES	YES
TUBA1A	YES	YES
TUBA1B	YES	YES
TUBA4A	YES	YES
TUBB	YES	YES
TUBB1	YES	YES
TUBB4B	YES	YES
TXN	YES	YES
UBC	YES	YES
VCL	YES	YES
VCP	YES	YES
VIM	YES	YES
VTN	YES	YES
VWF	YES	YES
YWHAE	YES	YES
YWHAG	YES	YES
YWHAZ	YES	YES
APOC1	NO	YES
SERPINA6	NO	YES
F12	NO	YES
F13B	NO	YES
GPLD1	NO	YES
HABP2	NO	YES
CFHR1	NO	YES
CFHR2	NO	YES
IGJ	NO	YES
ORM2	NO	YES
CFP	NO	YES
IGHV5-51	NO	YES
IGHV3-74	NO	YES
IGHV3-72	NO	YES
IGHV3-49	NO	YES
IGLV3-10	NO	YES
IGKV1-6	NO	YES
IGKV2-40	NO	NO
SAA2-SAA4	NO	NO
IGHD	NO	NO
IGHV1-18	NO	NO
IGKV1-8	NO	NO
ERN1	NO	NO
APOC4-APOC2	NO	NO
IGKV3OR2-268	NO	NO
IGKV3D-11	NO	NO
CNDP1	NO	NO
