# Supplementary material for: Differentially expressed proteins in plasma-derived extracellular vesicles from chronic myeloid leukemia patients
Source: Front Genet. 2026 Feb 16;17:1762244. doi: 10.3389/fgene.2026.1762244 (PMC12950269; doi:10.3389/fgene.2026.1762244)
Supplement: Supplementary file 4 [file Table4.xlsx]

## Sheet: Content summary
Excel tab title	Description
REACTOME LIST - HC x GTR x PTR	Significantly REACTOME pathways enriched in the list of differentially expressed proteins in the HC x GTR x PTR comparison. Data presented in list format.
REACTOME TABLE - HC x GTR x PTR	Significantly REACTOME pathways enriched in the list of differentially expressed proteins in the HC x GTR x PTR comparison. Data presented in table format.
HALLMARK LIST - HC x GTR x PTR	Significantly hallmarks enriched in the list of differentially expressed proteins in the HC x GTR x PTR comparison. Data presented in list format.
HALLMARK TABLE - HC x GTR x PTR	Significantly hallmarks enriched in the list of differentially expressed proteins in the HC x GTR x PTR comparison. Data presented in table format.
REACTOME LIST - TFR x GTR	Significantly REACTOME pathways enriched in the list of differentially expressed proteins in the TFR x GTR comparison. Data presented in list format.
REACTOME TABLE - TFR x GTR	Significantly REACTOME pathways enriched in the list of differentially expressed proteins in the TFR x GTR comparison. Data presented in table format.
HALLMARK LIST - TFR x GTR	Significantly hallmarks enriched in the list of differentially expressed proteins in the TFR x GTR comparison. Data presented in list format.
HALLMARK TABLE - TFR x GTR	Significantly hallmarks enriched in the list of differentially expressed proteins in the TFR x GTR comparison. Data presented in table format.
REACTOME LIST - TFR x PTR	Significantly REACTOME pathways enriched in the list of differentially expressed proteins in the TFR x PTR comparison. Data presented in list format.
REACTOME TABLE - TFR x PTR	Significantly REACTOME pathways enriched in the list of differentially expressed proteins in the TFR x PTR comparison. Data presented in table format.
HALLMARK LIST - TFR x PTR	Significantly hallmarks enriched in the list of differentially expressed proteins in the TFR x PTR comparison. Data presented in list format.
HALLMARK TABLE - TFR x PTR	Significantly hallmarks enriched in the list of differentially expressed proteins in the TFR x PTR comparison. Data presented in table format.
REACTOME LIST - P-T315I x T315I	Significantly REACTOME pathways enriched in the list of differentially expressed proteins in the P-315I x T315I comparison. Data presented in list format.
REACTOME TABLE - P-T315I x T315I	Significantly REACTOME pathways enriched in the list of differentially expressed proteins in the P-315I x T315I comparison. Data presented in table format.
HALLMARK LIST - P-T315I x T315I	Significantly hallmarks enriched in the list of differentially expressed proteins in the P-315I x T315I comparison. Data presented in list format.
HALLMARK TABLE - P-T315I x T315I	Significantly hallmarks enriched in the list of differentially expressed proteins in the P-315I x T315I comparison. Data presented in table format.

## Sheet: REACTOME LIST - HC x GTR x PTR
Gene Set Name	# Genes in Gene Set (K)	Description	# Genes in Overlap (k)	k/K	p-value	FDR q-value
REACTOME_SIGNALING_BY_RHO_GTPASES_MIRO_GTPASES_AND_RHOBTB3	720	Signaling by Rho GTPases, Miro GTPases and RHOBTB3	18	0.0250	2.51E-21	4.36E-18
REACTOME_HEMOSTASIS	679	Hemostasis	16	0.0236	1.67E-18	1.45E-15
REACTOME_RHO_GTPASE_EFFECTORS	323	RHO GTPase Effectors	12	0.0372	2.67E-16	1.55E-13
REACTOME_PLATELET_ACTIVATION_SIGNALING_AND_AGGREGATION	261	Platelet activation, signaling and aggregation	11	0.0421	1.35E-15	5.84E-13
REACTOME_RESPONSE_TO_ELEVATED_PLATELET_CYTOSOLIC_CA2	132	Response to elevated platelet cytosolic Ca2+	9	0.0682	8.2E-15	2.85E-12
REACTOME_RHO_GTPASES_ACTIVATE_PKNS	93	RHO GTPases activate PKNs	8	0.0860	4.23E-14	1.22E-11
REACTOME_TRANSLOCATION_OF_SLC2A4_GLUT4_TO_THE_PLASMA_MEMBRANE	72	Translocation of SLC2A4 (GLUT4) to the plasma membrane	7	0.0972	7.54E-13	1.87E-10
REACTOME_CELLULAR_RESPONSES_TO_STIMULI	828	Cellular responses to stimuli	11	0.0133	3.48E-10	7.14E-8
REACTOME_INFECTIOUS_DISEASE	1081	Infectious disease	12	0.0111	3.7E-10	7.14E-8
REACTOME_SMOOTH_MUSCLE_CONTRACTION	43	Smooth Muscle Contraction	5	0.1163	6.83E-10	1.14E-7
REACTOME_VIRAL_INFECTION_PATHWAYS	888	Viral Infection Pathways	11	0.0124	7.25E-10	1.14E-7
REACTOME_CELL_CYCLE	694	Cell Cycle	10	0.0144	1.14E-9	1.65E-7
REACTOME_CELL_CYCLE_MITOTIC	561	Cell Cycle, Mitotic	9	0.0160	3.4E-9	4.54E-7
REACTOME_M_PHASE	417	M Phase	8	0.0192	6.98E-9	8.66E-7
REACTOME_INNATE_IMMUNE_SYSTEM	1128	Innate Immune System	11	0.0098	8.67E-9	1e-06
REACTOME_AUTOPHAGY	158	Autophagy	6	0.0380	1.11E-8	1.21E-6
REACTOME_ORGANELLE_BIOGENESIS_AND_MAINTENANCE	297	Organelle biogenesis and maintenance	7	0.0236	1.64E-8	1.67E-6
REACTOME_NEUTROPHIL_DEGRANULATION	478	Neutrophil degranulation	8	0.0167	2.01E-8	1.94E-6
REACTOME_RECRUITMENT_OF_NUMA_TO_MITOTIC_CENTROSOMES	95	Recruitment of NuMA to mitotic centrosomes	5	0.0526	3.96E-8	3.62E-6
REACTOME_MITOTIC_G2_G2_M_PHASES	200	Mitotic G2-G2/M phases	6	0.0300	4.54E-8	3.83E-6
REACTOME_SARS_COV_1_HOST_INTERACTIONS	98	SARS-CoV-1-host interactions	5	0.0510	4.63E-8	3.83E-6
REACTOME_MUSCLE_CONTRACTION	203	Muscle contraction	6	0.0296	4.96E-8	3.91E-6
REACTOME_AGGREPHAGY	44	Aggrephagy	4	0.0909	1.08E-7	8.14E-6
REACTOME_SARS_COV_2_TARGETS_HOST_INTRACELLULAR_SIGNALLING_AND_REGULATORY_PATHWAYS	12	SARS-CoV-2 targets host intracellular signalling and regulatory pathways	3	0.2500	1.95E-7	1.41E-5
REACTOME_CHK1_CHK2_CDS1_MEDIATED_INACTIVATION_OF_CYCLIN_B_CDK1_COMPLEX	13	Chk1/Chk2(Cds1) mediated inactivation of Cyclin B:Cdk1 complex	3	0.2308	2.54E-7	1.72E-5
REACTOME_HCMV_EARLY_EVENTS	138	HCMV Early Events	5	0.0362	2.57E-7	1.72E-5
REACTOME_RHO_GTPASE_CYCLE	450	RHO GTPase cycle	7	0.0156	2.76E-7	1.77E-5
REACTOME_SARS_COV_1_INFECTION	143	SARS-CoV-1 Infection	5	0.0350	3.07E-7	1.86E-5
REACTOME_HSP90_CHAPERONE_CYCLE_FOR_STEROID_HORMONE_RECEPTORS_SHR_IN_THE_PRESENCE_OF_LIGAND	57	HSP90 chaperone cycle for steroid hormone receptors (SHR) in the presence of ligand	4	0.0702	3.11E-7	1.86E-5
REACTOME_ACTIVATION_OF_BAD_AND_TRANSLOCATION_TO_MITOCHONDRIA	15	Activation of BAD and translocation to mitochondria	3	0.2000	4.03E-7	2.33E-5
REACTOME_SARS_COV_1_TARGETS_HOST_INTRACELLULAR_SIGNALLING_AND_REGULATORY_PATHWAYS	16	SARS-CoV-1 targets host intracellular signalling and regulatory pathways	3	0.1875	4.95E-7	2.7E-5
REACTOME_SEMAPHORIN_INTERACTIONS	64	Semaphorin interactions	4	0.0625	4.98E-7	2.7E-5
REACTOME_HCMV_INFECTION	162	HCMV Infection	5	0.0309	5.69E-7	2.99E-5
REACTOME_CYTOKINE_SIGNALING_IN_IMMUNE_SYSTEM	789	Cytokine Signaling in Immune system	8	0.0101	9.08E-7	4.64E-5
REACTOME_DEVELOPMENTAL_BIOLOGY	1432	Developmental Biology	10	0.0070	9.89E-7	4.91E-5
REACTOME_THE_ROLE_OF_GTSE1_IN_G2_M_PROGRESSION_AFTER_G2_CHECKPOINT	79	The role of GTSE1 in G2/M progression after G2 checkpoint	4	0.0506	1.16E-6	5.36E-5
REACTOME_RHO_GTPASES_ACTIVATE_PAKS	21	RHO GTPases activate PAKs	3	0.1429	1.17E-6	5.36E-5
REACTOME_TRANSPORT_OF_CONNEXONS_TO_THE_PLASMA_MEMBRANE	21	Transport of connexons to the plasma membrane	3	0.1429	1.17E-6	5.36E-5
REACTOME_CHAPERONE_MEDIATED_AUTOPHAGY	22	Chaperone Mediated Autophagy	3	0.1364	1.36E-6	6.04E-5
REACTOME_NERVOUS_SYSTEM_DEVELOPMENT	575	Nervous system development	7	0.0122	1.42E-6	6.14E-5
REACTOME_POST_CHAPERONIN_TUBULIN_FOLDING_PATHWAY	23	Post-chaperonin tubulin folding pathway	3	0.1304	1.56E-6	6.6E-5
REACTOME_CILIUM_ASSEMBLY	201	Cilium Assembly	5	0.0249	1.65E-6	6.81E-5
REACTOME_MITOTIC_PROMETAPHASE	204	Mitotic Prometaphase	5	0.0245	1.77E-6	7.15E-5
REACTOME_SELECTIVE_AUTOPHAGY	90	Selective autophagy	4	0.0444	1.96E-6	7.75E-5
REACTOME_SIGNALING_BY_ALK_IN_CANCER	93	Signaling by ALK in cancer	4	0.0430	2.24E-6	8.62E-5
REACTOME_FORMATION_OF_TUBULIN_FOLDING_INTERMEDIATES_BY_CCT_TRIC	26	Formation of tubulin folding intermediates by CCT/TriC	3	0.1154	2.28E-6	8.62E-5
REACTOME_G2_M_DNA_DAMAGE_CHECKPOINT	94	G2/M DNA damage checkpoint	4	0.0426	2.34E-6	8.64E-5
REACTOME_MEMBRANE_TRAFFICKING	630	Membrane Trafficking	7	0.0111	2.59E-6	9.35E-5
REACTOME_CELLULAR_RESPONSE_TO_HEAT_STRESS	101	Cellular response to heat stress	4	0.0396	3.11E-6	1.1E-4
REACTOME_ACTIVATION_OF_AMPK_DOWNSTREAM_OF_NMDARS	29	Activation of AMPK downstream of NMDARs	3	0.1034	3.2E-6	1.11E-4

## Sheet: REACTOME TABLE - HC x GTR x PTR
Gene Symbol	Gene Description	REACTOME_SIGNALING_BY_RHO_GTPASES_MIRO_GTPASES_AND_RHOBTB3	REACTOME_HEMOSTASIS	REACTOME_RHO_GTPASE_EFFECTORS	REACTOME_PLATELET_ACTIVATION_SIGNALING_AND_AGGREGATION	REACTOME_RESPONSE_TO_ELEVATED_PLATELET_CYTOSOLIC_CA2	REACTOME_RHO_GTPASES_ACTIVATE_PKNS	REACTOME_TRANSLOCATION_OF_SLC2A4_GLUT4_TO_THE_PLASMA_MEMBRANE	REACTOME_CELLULAR_RESPONSES_TO_STIMULI	REACTOME_INFECTIOUS_DISEASE	REACTOME_SMOOTH_MUSCLE_CONTRACTION	REACTOME_VIRAL_INFECTION_PATHWAYS	REACTOME_CELL_CYCLE	REACTOME_CELL_CYCLE_MITOTIC	REACTOME_M_PHASE	REACTOME_INNATE_IMMUNE_SYSTEM	REACTOME_AUTOPHAGY	REACTOME_ORGANELLE_BIOGENESIS_AND_MAINTENANCE	REACTOME_NEUTROPHIL_DEGRANULATION	REACTOME_RECRUITMENT_OF_NUMA_TO_MITOTIC_CENTROSOMES	REACTOME_MITOTIC_G2_G2_M_PHASES	REACTOME_SARS_COV_1_HOST_INTERACTIONS	REACTOME_MUSCLE_CONTRACTION	REACTOME_AGGREPHAGY	REACTOME_SARS_COV_2_TARGETS_HOST_INTRACELLULAR_SIGNALLING_AND_REGULATORY_PATHWAYS	REACTOME_CHK1_CHK2_CDS1_MEDIATED_INACTIVATION_OF_CYCLIN_B_CDK1_COMPLEX	REACTOME_HCMV_EARLY_EVENTS	REACTOME_RHO_GTPASE_CYCLE	REACTOME_SARS_COV_1_INFECTION	REACTOME_HSP90_CHAPERONE_CYCLE_FOR_STEROID_HORMONE_RECEPTORS_SHR_IN_THE_PRESENCE_OF_LIGAND	REACTOME_ACTIVATION_OF_BAD_AND_TRANSLOCATION_TO_MITOCHONDRIA	REACTOME_SARS_COV_1_TARGETS_HOST_INTRACELLULAR_SIGNALLING_AND_REGULATORY_PATHWAYS	REACTOME_SEMAPHORIN_INTERACTIONS	REACTOME_HCMV_INFECTION	REACTOME_CYTOKINE_SIGNALING_IN_IMMUNE_SYSTEM	REACTOME_DEVELOPMENTAL_BIOLOGY	REACTOME_THE_ROLE_OF_GTSE1_IN_G2_M_PROGRESSION_AFTER_G2_CHECKPOINT	REACTOME_RHO_GTPASES_ACTIVATE_PAKS	REACTOME_TRANSPORT_OF_CONNEXONS_TO_THE_PLASMA_MEMBRANE	REACTOME_CHAPERONE_MEDIATED_AUTOPHAGY	REACTOME_NERVOUS_SYSTEM_DEVELOPMENT	REACTOME_POST_CHAPERONIN_TUBULIN_FOLDING_PATHWAY	REACTOME_CILIUM_ASSEMBLY	REACTOME_MITOTIC_PROMETAPHASE	REACTOME_SELECTIVE_AUTOPHAGY	REACTOME_SIGNALING_BY_ALK_IN_CANCER	REACTOME_FORMATION_OF_TUBULIN_FOLDING_INTERMEDIATES_BY_CCT_TRIC	REACTOME_G2_M_DNA_DAMAGE_CHECKPOINT	REACTOME_MEMBRANE_TRAFFICKING
ACTN1	actinin alpha 1 [Source:HGNC Symbol;Acc:HGNC:163]	REACTOME_SIGNALING_BY_RHO_GTPASES_MIRO_GTPASES_AND_RHOBTB3	REACTOME_HEMOSTASIS		REACTOME_PLATELET_ACTIVATION_SIGNALING_AND_AGGREGATION	REACTOME_RESPONSE_TO_ELEVATED_PLATELET_CYTOSOLIC_CA2																						REACTOME_RHO_GTPASE_CYCLE
APOC1	apolipoprotein C1 [Source:HGNC Symbol;Acc:HGNC:607]
APOC3	apolipoprotein C3 [Source:HGNC Symbol;Acc:HGNC:610]
APOC4-APOC2	APOC4-APOC2 readthrough (NMD candidate) [Source:HGNC Symbol;Acc:HGNC:44426]
ATP5F1A	ATP synthase F1 subunit alpha [Source:HGNC Symbol;Acc:HGNC:823]																	REACTOME_ORGANELLE_BIOGENESIS_AND_MAINTENANCE
ATP5F1B	ATP synthase F1 subunit beta [Source:HGNC Symbol;Acc:HGNC:830]																	REACTOME_ORGANELLE_BIOGENESIS_AND_MAINTENANCE
CAVIN2	caveolae associated protein 2 [Source:HGNC Symbol;Acc:HGNC:10690]
CFHR2	complement factor H related 2 [Source:HGNC Symbol;Acc:HGNC:4890]															REACTOME_INNATE_IMMUNE_SYSTEM
CFP	complement factor properdin [Source:HGNC Symbol;Acc:HGNC:8864]															REACTOME_INNATE_IMMUNE_SYSTEM			REACTOME_NEUTROPHIL_DEGRANULATION
CKB	creatine kinase B [Source:HGNC Symbol;Acc:HGNC:1991]	REACTOME_SIGNALING_BY_RHO_GTPASES_MIRO_GTPASES_AND_RHOBTB3																										REACTOME_RHO_GTPASE_CYCLE
DEFA3	defensin alpha 3 [Source:HGNC Symbol;Acc:HGNC:2762]															REACTOME_INNATE_IMMUNE_SYSTEM
EEF1A1	eukaryotic translation elongation factor 1 alpha 1 [Source:HGNC Symbol;Acc:HGNC:3189]								REACTOME_CELLULAR_RESPONSES_TO_STIMULI	REACTOME_INFECTIOUS_DISEASE		REACTOME_VIRAL_INFECTION_PATHWAYS				REACTOME_INNATE_IMMUNE_SYSTEM	REACTOME_AUTOPHAGY		REACTOME_NEUTROPHIL_DEGRANULATION			REACTOME_SARS_COV_1_HOST_INTERACTIONS							REACTOME_SARS_COV_1_INFECTION											REACTOME_CHAPERONE_MEDIATED_AUTOPHAGY
F11	coagulation factor XI [Source:HGNC Symbol;Acc:HGNC:3529]		REACTOME_HEMOSTASIS
FERMT3	FERM domain containing kindlin 3 [Source:HGNC Symbol;Acc:HGNC:23151]		REACTOME_HEMOSTASIS		REACTOME_PLATELET_ACTIVATION_SIGNALING_AND_AGGREGATION	REACTOME_RESPONSE_TO_ELEVATED_PLATELET_CYTOSOLIC_CA2
FLNA	filamin A [Source:HGNC Symbol;Acc:HGNC:3754]	REACTOME_SIGNALING_BY_RHO_GTPASES_MIRO_GTPASES_AND_RHOBTB3	REACTOME_HEMOSTASIS	REACTOME_RHO_GTPASE_EFFECTORS	REACTOME_PLATELET_ACTIVATION_SIGNALING_AND_AGGREGATION	REACTOME_RESPONSE_TO_ELEVATED_PLATELET_CYTOSOLIC_CA2																													REACTOME_CYTOKINE_SIGNALING_IN_IMMUNE_SYSTEM			REACTOME_RHO_GTPASES_ACTIVATE_PAKS
H2AC14	H2A clustered histone 14 [Source:HGNC Symbol;Acc:HGNC:4727]	REACTOME_SIGNALING_BY_RHO_GTPASES_MIRO_GTPASES_AND_RHOBTB3		REACTOME_RHO_GTPASE_EFFECTORS			REACTOME_RHO_GTPASES_ACTIVATE_PKNS		REACTOME_CELLULAR_RESPONSES_TO_STIMULI	REACTOME_INFECTIOUS_DISEASE		REACTOME_VIRAL_INFECTION_PATHWAYS	REACTOME_CELL_CYCLE	REACTOME_CELL_CYCLE_MITOTIC	REACTOME_M_PHASE												REACTOME_HCMV_EARLY_EVENTS							REACTOME_HCMV_INFECTION		REACTOME_DEVELOPMENTAL_BIOLOGY
H3-3B	H3.3 histone B [Source:HGNC Symbol;Acc:HGNC:4765]	REACTOME_SIGNALING_BY_RHO_GTPASES_MIRO_GTPASES_AND_RHOBTB3	REACTOME_HEMOSTASIS	REACTOME_RHO_GTPASE_EFFECTORS			REACTOME_RHO_GTPASES_ACTIVATE_PKNS		REACTOME_CELLULAR_RESPONSES_TO_STIMULI				REACTOME_CELL_CYCLE	REACTOME_CELL_CYCLE_MITOTIC	REACTOME_M_PHASE																					REACTOME_DEVELOPMENTAL_BIOLOGY
H4C1	H4 clustered histone 1 [Source:HGNC Symbol;Acc:HGNC:4781]	REACTOME_SIGNALING_BY_RHO_GTPASES_MIRO_GTPASES_AND_RHOBTB3		REACTOME_RHO_GTPASE_EFFECTORS			REACTOME_RHO_GTPASES_ACTIVATE_PKNS		REACTOME_CELLULAR_RESPONSES_TO_STIMULI	REACTOME_INFECTIOUS_DISEASE		REACTOME_VIRAL_INFECTION_PATHWAYS	REACTOME_CELL_CYCLE	REACTOME_CELL_CYCLE_MITOTIC	REACTOME_M_PHASE												REACTOME_HCMV_EARLY_EVENTS							REACTOME_HCMV_INFECTION		REACTOME_DEVELOPMENTAL_BIOLOGY												REACTOME_G2_M_DNA_DAMAGE_CHECKPOINT
HSP90AB1	heat shock protein 90 alpha family class B member 1 [Source:HGNC Symbol;Acc:HGNC:5258]	REACTOME_SIGNALING_BY_RHO_GTPASES_MIRO_GTPASES_AND_RHOBTB3							REACTOME_CELLULAR_RESPONSES_TO_STIMULI	REACTOME_INFECTIOUS_DISEASE		REACTOME_VIRAL_INFECTION_PATHWAYS	REACTOME_CELL_CYCLE	REACTOME_CELL_CYCLE_MITOTIC		REACTOME_INNATE_IMMUNE_SYSTEM	REACTOME_AUTOPHAGY		REACTOME_NEUTROPHIL_DEGRANULATION		REACTOME_MITOTIC_G2_G2_M_PHASES							REACTOME_RHO_GTPASE_CYCLE		REACTOME_HSP90_CHAPERONE_CYCLE_FOR_STEROID_HORMONE_RECEPTORS_SHR_IN_THE_PRESENCE_OF_LIGAND			REACTOME_SEMAPHORIN_INTERACTIONS			REACTOME_DEVELOPMENTAL_BIOLOGY	REACTOME_THE_ROLE_OF_GTSE1_IN_G2_M_PROGRESSION_AFTER_G2_CHECKPOINT			REACTOME_CHAPERONE_MEDIATED_AUTOPHAGY	REACTOME_NERVOUS_SYSTEM_DEVELOPMENT
HSPA5	heat shock protein family A (Hsp70) member 5 [Source:HGNC Symbol;Acc:HGNC:5238]		REACTOME_HEMOSTASIS		REACTOME_PLATELET_ACTIVATION_SIGNALING_AND_AGGREGATION	REACTOME_RESPONSE_TO_ELEVATED_PLATELET_CYTOSOLIC_CA2			REACTOME_CELLULAR_RESPONSES_TO_STIMULI
LDHA	lactate dehydrogenase A [Source:HGNC Symbol;Acc:HGNC:6535]
LDHB	lactate dehydrogenase B [Source:HGNC Symbol;Acc:HGNC:6541]
LGALS1	galectin 1 [Source:HGNC Symbol;Acc:HGNC:6561]
LGALS3BP	galectin 3 binding protein [Source:HGNC Symbol;Acc:HGNC:6564]		REACTOME_HEMOSTASIS		REACTOME_PLATELET_ACTIVATION_SIGNALING_AND_AGGREGATION	REACTOME_RESPONSE_TO_ELEVATED_PLATELET_CYTOSOLIC_CA2
MYH9	myosin heavy chain 9 [Source:HGNC Symbol;Acc:HGNC:7579]	REACTOME_SIGNALING_BY_RHO_GTPASES_MIRO_GTPASES_AND_RHOBTB3		REACTOME_RHO_GTPASE_EFFECTORS			REACTOME_RHO_GTPASES_ACTIVATE_PKNS	REACTOME_TRANSLOCATION_OF_SLC2A4_GLUT4_TO_THE_PLASMA_MEMBRANE		REACTOME_INFECTIOUS_DISEASE						REACTOME_INNATE_IMMUNE_SYSTEM																	REACTOME_SEMAPHORIN_INTERACTIONS			REACTOME_DEVELOPMENTAL_BIOLOGY		REACTOME_RHO_GTPASES_ACTIVATE_PAKS			REACTOME_NERVOUS_SYSTEM_DEVELOPMENT					REACTOME_SIGNALING_BY_ALK_IN_CANCER			REACTOME_MEMBRANE_TRAFFICKING
MYL6	myosin light chain 6 [Source:HGNC Symbol;Acc:HGNC:7587]	REACTOME_SIGNALING_BY_RHO_GTPASES_MIRO_GTPASES_AND_RHOBTB3		REACTOME_RHO_GTPASE_EFFECTORS			REACTOME_RHO_GTPASES_ACTIVATE_PKNS				REACTOME_SMOOTH_MUSCLE_CONTRACTION												REACTOME_MUSCLE_CONTRACTION										REACTOME_SEMAPHORIN_INTERACTIONS			REACTOME_DEVELOPMENTAL_BIOLOGY		REACTOME_RHO_GTPASES_ACTIVATE_PAKS			REACTOME_NERVOUS_SYSTEM_DEVELOPMENT
NME1	NME/NM23 nucleoside diphosphate kinase 1 [Source:HGNC Symbol;Acc:HGNC:7849]
PPBP	pro-platelet basic protein [Source:HGNC Symbol;Acc:HGNC:9240]		REACTOME_HEMOSTASIS		REACTOME_PLATELET_ACTIVATION_SIGNALING_AND_AGGREGATION	REACTOME_RESPONSE_TO_ELEVATED_PLATELET_CYTOSOLIC_CA2										REACTOME_INNATE_IMMUNE_SYSTEM			REACTOME_NEUTROPHIL_DEGRANULATION
PPIA	peptidylprolyl isomerase A [Source:HGNC Symbol;Acc:HGNC:9253]		REACTOME_HEMOSTASIS		REACTOME_PLATELET_ACTIVATION_SIGNALING_AND_AGGREGATION	REACTOME_RESPONSE_TO_ELEVATED_PLATELET_CYTOSOLIC_CA2				REACTOME_INFECTIOUS_DISEASE		REACTOME_VIRAL_INFECTION_PATHWAYS				REACTOME_INNATE_IMMUNE_SYSTEM			REACTOME_NEUTROPHIL_DEGRANULATION			REACTOME_SARS_COV_1_HOST_INTERACTIONS							REACTOME_SARS_COV_1_INFECTION						REACTOME_CYTOKINE_SIGNALING_IN_IMMUNE_SYSTEM
RAP1B	RAP1B, member of RAS oncogene family [Source:HGNC Symbol;Acc:HGNC:9857]		REACTOME_HEMOSTASIS		REACTOME_PLATELET_ACTIVATION_SIGNALING_AND_AGGREGATION											REACTOME_INNATE_IMMUNE_SYSTEM			REACTOME_NEUTROPHIL_DEGRANULATION																REACTOME_CYTOKINE_SIGNALING_IN_IMMUNE_SYSTEM
SLC4A1	solute carrier family 4 member 1 (Diego blood group) [Source:HGNC Symbol;Acc:HGNC:11027]
TLN1	talin 1 [Source:HGNC Symbol;Acc:HGNC:11845]		REACTOME_HEMOSTASIS		REACTOME_PLATELET_ACTIVATION_SIGNALING_AND_AGGREGATION	REACTOME_RESPONSE_TO_ELEVATED_PLATELET_CYTOSOLIC_CA2			REACTOME_CELLULAR_RESPONSES_TO_STIMULI		REACTOME_SMOOTH_MUSCLE_CONTRACTION												REACTOME_MUSCLE_CONTRACTION										REACTOME_SEMAPHORIN_INTERACTIONS			REACTOME_DEVELOPMENTAL_BIOLOGY					REACTOME_NERVOUS_SYSTEM_DEVELOPMENT
TPM3	tropomyosin 3 [Source:HGNC Symbol;Acc:HGNC:12012]	REACTOME_SIGNALING_BY_RHO_GTPASES_MIRO_GTPASES_AND_RHOBTB3									REACTOME_SMOOTH_MUSCLE_CONTRACTION												REACTOME_MUSCLE_CONTRACTION					REACTOME_RHO_GTPASE_CYCLE																		REACTOME_SIGNALING_BY_ALK_IN_CANCER
TPM4	tropomyosin 4 [Source:HGNC Symbol;Acc:HGNC:12013]	REACTOME_SIGNALING_BY_RHO_GTPASES_MIRO_GTPASES_AND_RHOBTB3									REACTOME_SMOOTH_MUSCLE_CONTRACTION												REACTOME_MUSCLE_CONTRACTION					REACTOME_RHO_GTPASE_CYCLE																		REACTOME_SIGNALING_BY_ALK_IN_CANCER
TUBA1B	tubulin alpha 1b [Source:HGNC Symbol;Acc:HGNC:18809]	REACTOME_SIGNALING_BY_RHO_GTPASES_MIRO_GTPASES_AND_RHOBTB3	REACTOME_HEMOSTASIS	REACTOME_RHO_GTPASE_EFFECTORS				REACTOME_TRANSLOCATION_OF_SLC2A4_GLUT4_TO_THE_PLASMA_MEMBRANE	REACTOME_CELLULAR_RESPONSES_TO_STIMULI	REACTOME_INFECTIOUS_DISEASE		REACTOME_VIRAL_INFECTION_PATHWAYS	REACTOME_CELL_CYCLE	REACTOME_CELL_CYCLE_MITOTIC	REACTOME_M_PHASE		REACTOME_AUTOPHAGY	REACTOME_ORGANELLE_BIOGENESIS_AND_MAINTENANCE		REACTOME_RECRUITMENT_OF_NUMA_TO_MITOTIC_CENTROSOMES	REACTOME_MITOTIC_G2_G2_M_PHASES			REACTOME_AGGREPHAGY			REACTOME_HCMV_EARLY_EVENTS	REACTOME_RHO_GTPASE_CYCLE		REACTOME_HSP90_CHAPERONE_CYCLE_FOR_STEROID_HORMONE_RECEPTORS_SHR_IN_THE_PRESENCE_OF_LIGAND				REACTOME_HCMV_INFECTION	REACTOME_CYTOKINE_SIGNALING_IN_IMMUNE_SYSTEM	REACTOME_DEVELOPMENTAL_BIOLOGY	REACTOME_THE_ROLE_OF_GTSE1_IN_G2_M_PROGRESSION_AFTER_G2_CHECKPOINT		REACTOME_TRANSPORT_OF_CONNEXONS_TO_THE_PLASMA_MEMBRANE		REACTOME_NERVOUS_SYSTEM_DEVELOPMENT	REACTOME_POST_CHAPERONIN_TUBULIN_FOLDING_PATHWAY	REACTOME_CILIUM_ASSEMBLY	REACTOME_MITOTIC_PROMETAPHASE	REACTOME_SELECTIVE_AUTOPHAGY		REACTOME_FORMATION_OF_TUBULIN_FOLDING_INTERMEDIATES_BY_CCT_TRIC		REACTOME_MEMBRANE_TRAFFICKING
TUBB1	tubulin beta 1 class VI [Source:HGNC Symbol;Acc:HGNC:16257]	REACTOME_SIGNALING_BY_RHO_GTPASES_MIRO_GTPASES_AND_RHOBTB3	REACTOME_HEMOSTASIS	REACTOME_RHO_GTPASE_EFFECTORS				REACTOME_TRANSLOCATION_OF_SLC2A4_GLUT4_TO_THE_PLASMA_MEMBRANE	REACTOME_CELLULAR_RESPONSES_TO_STIMULI	REACTOME_INFECTIOUS_DISEASE		REACTOME_VIRAL_INFECTION_PATHWAYS	REACTOME_CELL_CYCLE	REACTOME_CELL_CYCLE_MITOTIC	REACTOME_M_PHASE		REACTOME_AUTOPHAGY	REACTOME_ORGANELLE_BIOGENESIS_AND_MAINTENANCE		REACTOME_RECRUITMENT_OF_NUMA_TO_MITOTIC_CENTROSOMES	REACTOME_MITOTIC_G2_G2_M_PHASES			REACTOME_AGGREPHAGY			REACTOME_HCMV_EARLY_EVENTS			REACTOME_HSP90_CHAPERONE_CYCLE_FOR_STEROID_HORMONE_RECEPTORS_SHR_IN_THE_PRESENCE_OF_LIGAND				REACTOME_HCMV_INFECTION	REACTOME_CYTOKINE_SIGNALING_IN_IMMUNE_SYSTEM	REACTOME_DEVELOPMENTAL_BIOLOGY	REACTOME_THE_ROLE_OF_GTSE1_IN_G2_M_PROGRESSION_AFTER_G2_CHECKPOINT		REACTOME_TRANSPORT_OF_CONNEXONS_TO_THE_PLASMA_MEMBRANE		REACTOME_NERVOUS_SYSTEM_DEVELOPMENT	REACTOME_POST_CHAPERONIN_TUBULIN_FOLDING_PATHWAY	REACTOME_CILIUM_ASSEMBLY	REACTOME_MITOTIC_PROMETAPHASE	REACTOME_SELECTIVE_AUTOPHAGY		REACTOME_FORMATION_OF_TUBULIN_FOLDING_INTERMEDIATES_BY_CCT_TRIC		REACTOME_MEMBRANE_TRAFFICKING
TUBB4B	tubulin beta 4B class IVb [Source:HGNC Symbol;Acc:HGNC:20771]	REACTOME_SIGNALING_BY_RHO_GTPASES_MIRO_GTPASES_AND_RHOBTB3	REACTOME_HEMOSTASIS	REACTOME_RHO_GTPASE_EFFECTORS				REACTOME_TRANSLOCATION_OF_SLC2A4_GLUT4_TO_THE_PLASMA_MEMBRANE	REACTOME_CELLULAR_RESPONSES_TO_STIMULI	REACTOME_INFECTIOUS_DISEASE		REACTOME_VIRAL_INFECTION_PATHWAYS	REACTOME_CELL_CYCLE	REACTOME_CELL_CYCLE_MITOTIC	REACTOME_M_PHASE	REACTOME_INNATE_IMMUNE_SYSTEM	REACTOME_AUTOPHAGY	REACTOME_ORGANELLE_BIOGENESIS_AND_MAINTENANCE	REACTOME_NEUTROPHIL_DEGRANULATION	REACTOME_RECRUITMENT_OF_NUMA_TO_MITOTIC_CENTROSOMES	REACTOME_MITOTIC_G2_G2_M_PHASES			REACTOME_AGGREPHAGY			REACTOME_HCMV_EARLY_EVENTS			REACTOME_HSP90_CHAPERONE_CYCLE_FOR_STEROID_HORMONE_RECEPTORS_SHR_IN_THE_PRESENCE_OF_LIGAND				REACTOME_HCMV_INFECTION	REACTOME_CYTOKINE_SIGNALING_IN_IMMUNE_SYSTEM	REACTOME_DEVELOPMENTAL_BIOLOGY	REACTOME_THE_ROLE_OF_GTSE1_IN_G2_M_PROGRESSION_AFTER_G2_CHECKPOINT		REACTOME_TRANSPORT_OF_CONNEXONS_TO_THE_PLASMA_MEMBRANE		REACTOME_NERVOUS_SYSTEM_DEVELOPMENT	REACTOME_POST_CHAPERONIN_TUBULIN_FOLDING_PATHWAY	REACTOME_CILIUM_ASSEMBLY	REACTOME_MITOTIC_PROMETAPHASE	REACTOME_SELECTIVE_AUTOPHAGY		REACTOME_FORMATION_OF_TUBULIN_FOLDING_INTERMEDIATES_BY_CCT_TRIC		REACTOME_MEMBRANE_TRAFFICKING
VCL	vinculin [Source:HGNC Symbol;Acc:HGNC:12665]		REACTOME_HEMOSTASIS		REACTOME_PLATELET_ACTIVATION_SIGNALING_AND_AGGREGATION	REACTOME_RESPONSE_TO_ELEVATED_PLATELET_CYTOSOLIC_CA2					REACTOME_SMOOTH_MUSCLE_CONTRACTION					REACTOME_INNATE_IMMUNE_SYSTEM			REACTOME_NEUTROPHIL_DEGRANULATION				REACTOME_MUSCLE_CONTRACTION																							REACTOME_SIGNALING_BY_ALK_IN_CANCER
VIM	vimentin [Source:HGNC Symbol;Acc:HGNC:12692]	REACTOME_SIGNALING_BY_RHO_GTPASES_MIRO_GTPASES_AND_RHOBTB3															REACTOME_AUTOPHAGY						REACTOME_MUSCLE_CONTRACTION	REACTOME_AGGREPHAGY				REACTOME_RHO_GTPASE_CYCLE							REACTOME_CYTOKINE_SIGNALING_IN_IMMUNE_SYSTEM					REACTOME_CHAPERONE_MEDIATED_AUTOPHAGY					REACTOME_SELECTIVE_AUTOPHAGY
YWHAE	tyrosine 3-monooxygenase/tryptophan 5-monooxygenase activation protein epsilon [Source:HGNC Symbol;Acc:HGNC:12851]	REACTOME_SIGNALING_BY_RHO_GTPASES_MIRO_GTPASES_AND_RHOBTB3		REACTOME_RHO_GTPASE_EFFECTORS			REACTOME_RHO_GTPASES_ACTIVATE_PKNS	REACTOME_TRANSLOCATION_OF_SLC2A4_GLUT4_TO_THE_PLASMA_MEMBRANE	REACTOME_CELLULAR_RESPONSES_TO_STIMULI	REACTOME_INFECTIOUS_DISEASE		REACTOME_VIRAL_INFECTION_PATHWAYS	REACTOME_CELL_CYCLE	REACTOME_CELL_CYCLE_MITOTIC	REACTOME_M_PHASE			REACTOME_ORGANELLE_BIOGENESIS_AND_MAINTENANCE		REACTOME_RECRUITMENT_OF_NUMA_TO_MITOTIC_CENTROSOMES	REACTOME_MITOTIC_G2_G2_M_PHASES	REACTOME_SARS_COV_1_HOST_INTERACTIONS			REACTOME_SARS_COV_2_TARGETS_HOST_INTRACELLULAR_SIGNALLING_AND_REGULATORY_PATHWAYS	REACTOME_CHK1_CHK2_CDS1_MEDIATED_INACTIVATION_OF_CYCLIN_B_CDK1_COMPLEX			REACTOME_SARS_COV_1_INFECTION		REACTOME_ACTIVATION_OF_BAD_AND_TRANSLOCATION_TO_MITOCHONDRIA	REACTOME_SARS_COV_1_TARGETS_HOST_INTRACELLULAR_SIGNALLING_AND_REGULATORY_PATHWAYS											REACTOME_CILIUM_ASSEMBLY	REACTOME_MITOTIC_PROMETAPHASE				REACTOME_G2_M_DNA_DAMAGE_CHECKPOINT	REACTOME_MEMBRANE_TRAFFICKING
YWHAG	tyrosine 3-monooxygenase/tryptophan 5-monooxygenase activation protein gamma [Source:HGNC Symbol;Acc:HGNC:12852]	REACTOME_SIGNALING_BY_RHO_GTPASES_MIRO_GTPASES_AND_RHOBTB3		REACTOME_RHO_GTPASE_EFFECTORS			REACTOME_RHO_GTPASES_ACTIVATE_PKNS	REACTOME_TRANSLOCATION_OF_SLC2A4_GLUT4_TO_THE_PLASMA_MEMBRANE		REACTOME_INFECTIOUS_DISEASE		REACTOME_VIRAL_INFECTION_PATHWAYS	REACTOME_CELL_CYCLE	REACTOME_CELL_CYCLE_MITOTIC	REACTOME_M_PHASE			REACTOME_ORGANELLE_BIOGENESIS_AND_MAINTENANCE		REACTOME_RECRUITMENT_OF_NUMA_TO_MITOTIC_CENTROSOMES	REACTOME_MITOTIC_G2_G2_M_PHASES	REACTOME_SARS_COV_1_HOST_INTERACTIONS			REACTOME_SARS_COV_2_TARGETS_HOST_INTRACELLULAR_SIGNALLING_AND_REGULATORY_PATHWAYS	REACTOME_CHK1_CHK2_CDS1_MEDIATED_INACTIVATION_OF_CYCLIN_B_CDK1_COMPLEX			REACTOME_SARS_COV_1_INFECTION		REACTOME_ACTIVATION_OF_BAD_AND_TRANSLOCATION_TO_MITOCHONDRIA	REACTOME_SARS_COV_1_TARGETS_HOST_INTRACELLULAR_SIGNALLING_AND_REGULATORY_PATHWAYS											REACTOME_CILIUM_ASSEMBLY	REACTOME_MITOTIC_PROMETAPHASE				REACTOME_G2_M_DNA_DAMAGE_CHECKPOINT	REACTOME_MEMBRANE_TRAFFICKING
YWHAZ	tyrosine 3-monooxygenase/tryptophan 5-monooxygenase activation protein zeta [Source:HGNC Symbol;Acc:HGNC:12855]	REACTOME_SIGNALING_BY_RHO_GTPASES_MIRO_GTPASES_AND_RHOBTB3	REACTOME_HEMOSTASIS	REACTOME_RHO_GTPASE_EFFECTORS	REACTOME_PLATELET_ACTIVATION_SIGNALING_AND_AGGREGATION		REACTOME_RHO_GTPASES_ACTIVATE_PKNS	REACTOME_TRANSLOCATION_OF_SLC2A4_GLUT4_TO_THE_PLASMA_MEMBRANE		REACTOME_INFECTIOUS_DISEASE		REACTOME_VIRAL_INFECTION_PATHWAYS	REACTOME_CELL_CYCLE									REACTOME_SARS_COV_1_HOST_INTERACTIONS			REACTOME_SARS_COV_2_TARGETS_HOST_INTRACELLULAR_SIGNALLING_AND_REGULATORY_PATHWAYS	REACTOME_CHK1_CHK2_CDS1_MEDIATED_INACTIVATION_OF_CYCLIN_B_CDK1_COMPLEX			REACTOME_SARS_COV_1_INFECTION		REACTOME_ACTIVATION_OF_BAD_AND_TRANSLOCATION_TO_MITOCHONDRIA	REACTOME_SARS_COV_1_TARGETS_HOST_INTRACELLULAR_SIGNALLING_AND_REGULATORY_PATHWAYS			REACTOME_CYTOKINE_SIGNALING_IN_IMMUNE_SYSTEM													REACTOME_G2_M_DNA_DAMAGE_CHECKPOINT	REACTOME_MEMBRANE_TRAFFICKING
[truncated: 2 more columns]

## Sheet: HALLMARK LIST - HC x GTR x PTR
Gene Set Name	# Genes in Gene Set (K)	Description	# Genes in Overlap (k)	k/K	p-value	FDR q-value
HALLMARK_MYC_TARGETS_V1	200	A subgroup of genes regulated by MYC - version 1 (v1).	5	0.0250	1.61E-6	8.03E-5
HALLMARK_MITOTIC_SPINDLE	199	Genes important for mitotic spindle assembly.	4	0.0201	4.51E-5	4.6E-4
HALLMARK_EPITHELIAL_MESENCHYMAL_TRANSITION	200	Genes defining epithelial-mesenchymal transition, as in wound healing, fibrosis and metastasis.	4	0.0200	4.6E-5	4.6E-4
HALLMARK_MTORC1_SIGNALING	200	Genes up-regulated through activation of mTORC1 complex.	4	0.0200	4.6E-5	4.6E-4
HALLMARK_OXIDATIVE_PHOSPHORYLATION	200	Genes encoding proteins involved in oxidative phosphorylation.	4	0.0200	4.6E-5	4.6E-4
HALLMARK_COAGULATION	138	Genes encoding components of blood coagulation system; also up-regulated in platelets.	3	0.0217	3.49E-4	2.91E-3
HALLMARK_ALLOGRAFT_REJECTION	200	Genes up-regulated during transplant rejection.	3	0.0150	1.02E-3	4.66E-3
HALLMARK_APICAL_JUNCTION	200	Genes encoding components of apical junction complex.	3	0.0150	1.02E-3	4.66E-3
HALLMARK_GLYCOLYSIS	200	Genes encoding proteins involved in glycolysis and gluconeogenesis.	3	0.0150	1.02E-3	4.66E-3
HALLMARK_HYPOXIA	200	Genes up-regulated in response to low oxygen levels (hypoxia).	3	0.0150	1.02E-3	4.66E-3
HALLMARK_MYOGENESIS	200	Genes involved in development of skeletal muscle (myogenesis).	3	0.0150	1.02E-3	4.66E-3
HALLMARK_UNFOLDED_PROTEIN_RESPONSE	113	Genes up-regulated during unfolded protein response, a cellular stress response related to the endoplasmic reticulum.	2	0.0177	5.61E-3	2.34E-2
HALLMARK_FATTY_ACID_METABOLISM	158	Genes encoding proteins involved in metabolism of fatty acids.	2	0.0127	1.07E-2	4.11E-2

## Sheet: HALLMARK TABLE - HC x GTR x PTR
Gene Symbol	Gene Description	HALLMARK_MYC_TARGETS_V1	HALLMARK_MITOTIC_SPINDLE	HALLMARK_EPITHELIAL_MESENCHYMAL_TRANSITION	HALLMARK_MTORC1_SIGNALING	HALLMARK_OXIDATIVE_PHOSPHORYLATION	HALLMARK_COAGULATION	HALLMARK_ALLOGRAFT_REJECTION	HALLMARK_APICAL_JUNCTION	HALLMARK_GLYCOLYSIS	HALLMARK_HYPOXIA	HALLMARK_MYOGENESIS	HALLMARK_UNFOLDED_PROTEIN_RESPONSE	HALLMARK_FATTY_ACID_METABOLISM
YWHAE	tyrosine 3-monooxygenase/tryptophan 5-monooxygenase activation protein epsilon [Source:HGNC Symbol;Acc:HGNC:12851]	HALLMARK_MYC_TARGETS_V1	HALLMARK_MITOTIC_SPINDLE
LDHA	lactate dehydrogenase A [Source:HGNC Symbol;Acc:HGNC:6535]	HALLMARK_MYC_TARGETS_V1			HALLMARK_MTORC1_SIGNALING	HALLMARK_OXIDATIVE_PHOSPHORYLATION				HALLMARK_GLYCOLYSIS	HALLMARK_HYPOXIA			HALLMARK_FATTY_ACID_METABOLISM
PPIA	peptidylprolyl isomerase A [Source:HGNC Symbol;Acc:HGNC:9253]	HALLMARK_MYC_TARGETS_V1			HALLMARK_MTORC1_SIGNALING					HALLMARK_GLYCOLYSIS
NME1	NME/NM23 nucleoside diphosphate kinase 1 [Source:HGNC Symbol;Acc:HGNC:7849]	HALLMARK_MYC_TARGETS_V1						HALLMARK_ALLOGRAFT_REJECTION
HSP90AB1	heat shock protein 90 alpha family class B member 1 [Source:HGNC Symbol;Acc:HGNC:5258]	HALLMARK_MYC_TARGETS_V1
FLNA	filamin A [Source:HGNC Symbol;Acc:HGNC:3754]		HALLMARK_MITOTIC_SPINDLE	HALLMARK_EPITHELIAL_MESENCHYMAL_TRANSITION				HALLMARK_ALLOGRAFT_REJECTION
MYH9	myosin heavy chain 9 [Source:HGNC Symbol;Acc:HGNC:7579]		HALLMARK_MITOTIC_SPINDLE						HALLMARK_APICAL_JUNCTION		HALLMARK_HYPOXIA	HALLMARK_MYOGENESIS
VCL	vinculin [Source:HGNC Symbol;Acc:HGNC:12665]		HALLMARK_MITOTIC_SPINDLE						HALLMARK_APICAL_JUNCTION
LGALS1	galectin 1 [Source:HGNC Symbol;Acc:HGNC:6561]			HALLMARK_EPITHELIAL_MESENCHYMAL_TRANSITION										HALLMARK_FATTY_ACID_METABOLISM
TPM4	tropomyosin 4 [Source:HGNC Symbol;Acc:HGNC:12013]			HALLMARK_EPITHELIAL_MESENCHYMAL_TRANSITION
VIM	vimentin [Source:HGNC Symbol;Acc:HGNC:12692]			HALLMARK_EPITHELIAL_MESENCHYMAL_TRANSITION
CFP	complement factor properdin [Source:HGNC Symbol;Acc:HGNC:8864]				HALLMARK_MTORC1_SIGNALING			HALLMARK_ALLOGRAFT_REJECTION
HSPA5	heat shock protein family A (Hsp70) member 5 [Source:HGNC Symbol;Acc:HGNC:5238]				HALLMARK_MTORC1_SIGNALING					HALLMARK_GLYCOLYSIS	HALLMARK_HYPOXIA		HALLMARK_UNFOLDED_PROTEIN_RESPONSE
LDHB	lactate dehydrogenase B [Source:HGNC Symbol;Acc:HGNC:6541]					HALLMARK_OXIDATIVE_PHOSPHORYLATION
ATP5F1A	ATP synthase F1 subunit alpha [Source:HGNC Symbol;Acc:HGNC:823]					HALLMARK_OXIDATIVE_PHOSPHORYLATION
ATP5F1B	ATP synthase F1 subunit beta [Source:HGNC Symbol;Acc:HGNC:830]					HALLMARK_OXIDATIVE_PHOSPHORYLATION
APOC1	apolipoprotein C1 [Source:HGNC Symbol;Acc:HGNC:607]						HALLMARK_COAGULATION
F11	coagulation factor XI [Source:HGNC Symbol;Acc:HGNC:3529]						HALLMARK_COAGULATION
APOC3	apolipoprotein C3 [Source:HGNC Symbol;Acc:HGNC:610]						HALLMARK_COAGULATION
ACTN1	actinin alpha 1 [Source:HGNC Symbol;Acc:HGNC:163]								HALLMARK_APICAL_JUNCTION
CKB	creatine kinase B [Source:HGNC Symbol;Acc:HGNC:1991]											HALLMARK_MYOGENESIS
TPM3	tropomyosin 3 [Source:HGNC Symbol;Acc:HGNC:12012]											HALLMARK_MYOGENESIS
YWHAZ	tyrosine 3-monooxygenase/tryptophan 5-monooxygenase activation protein zeta [Source:HGNC Symbol;Acc:HGNC:12855]												HALLMARK_UNFOLDED_PROTEIN_RESPONSE
YWHAG	tyrosine 3-monooxygenase/tryptophan 5-monooxygenase activation protein gamma [Source:HGNC Symbol;Acc:HGNC:12852]
CAVIN2	caveolae associated protein 2 [Source:HGNC Symbol;Acc:HGNC:10690]
CFHR2	complement factor H related 2 [Source:HGNC Symbol;Acc:HGNC:4890]
PPBP	pro-platelet basic protein [Source:HGNC Symbol;Acc:HGNC:9240]
SLC4A1	solute carrier family 4 member 1 (Diego blood group) [Source:HGNC Symbol;Acc:HGNC:11027]
LGALS3BP	galectin 3 binding protein [Source:HGNC Symbol;Acc:HGNC:6564]
APOC4-APOC2	APOC4-APOC2 readthrough (NMD candidate) [Source:HGNC Symbol;Acc:HGNC:44426]
TUBA1B	tubulin alpha 1b [Source:HGNC Symbol;Acc:HGNC:18809]
TUBB4B	tubulin beta 4B class IVb [Source:HGNC Symbol;Acc:HGNC:20771]
DEFA3	defensin alpha 3 [Source:HGNC Symbol;Acc:HGNC:2762]
EEF1A1	eukaryotic translation elongation factor 1 alpha 1 [Source:HGNC Symbol;Acc:HGNC:3189]
H3-3B	H3.3 histone B [Source:HGNC Symbol;Acc:HGNC:4765]
MYL6	myosin light chain 6 [Source:HGNC Symbol;Acc:HGNC:7587]
RAP1B	RAP1B, member of RAS oncogene family [Source:HGNC Symbol;Acc:HGNC:9857]
TLN1	talin 1 [Source:HGNC Symbol;Acc:HGNC:11845]
TUBB1	tubulin beta 1 class VI [Source:HGNC Symbol;Acc:HGNC:16257]
H2AC14	H2A clustered histone 14 [Source:HGNC Symbol;Acc:HGNC:4727]
H4C1	H4 clustered histone 1 [Source:HGNC Symbol;Acc:HGNC:4781]
FERMT3	FERM domain containing kindlin 3 [Source:HGNC Symbol;Acc:HGNC:23151]

## Sheet: REACTOME LIST - TFR x GTR
Gene Set Name	# Genes in Gene Set (K)	Description	# Genes in Overlap (k)	k/K	p-value	FDR q-value
REACTOME_ACTIVATION_OF_C3_AND_C5	8	Activation of C3 and C5	3	0.3750	1.5E-8	3.82E-6
REACTOME_ALTERNATIVE_COMPLEMENT_ACTIVATION	5	Alternative complement activation	2	0.4000	4.3E-6	4.27E-4
REACTOME_APOPTOTIC_CLEAVAGE_OF_CELL_ADHESION_PROTEINS	11	Apoptotic cleavage of cell adhesion proteins	2	0.1818	2.36E-5	1.83E-3
REACTOME_APOPTOTIC_CLEAVAGE_OF_CELLULAR_PROTEINS	38	Apoptotic cleavage of cellular proteins	2	0.0526	2.98E-4	1.97E-2
REACTOME_APOPTOTIC_EXECUTION_PHASE	52	Apoptotic execution phase	2	0.0385	5.6E-4	3.33E-2
REACTOME_BINDING_AND_UPTAKE_OF_LIGANDS_BY_SCAVENGER_RECEPTORS	98	Binding and Uptake of Ligands by Scavenger Receptors	4	0.0408	5.55E-7	7.63E-5
REACTOME_CELL_SURFACE_INTERACTIONS_AT_THE_VASCULAR_WALL	194	Cell surface interactions at the vascular wall	3	0.0155	2.95E-4	1.97E-2
REACTOME_COMMON_PATHWAY_OF_FIBRIN_CLOT_FORMATION	22	Common Pathway of Fibrin Clot Formation	2	0.0909	9.87E-5	7.06E-3
REACTOME_COMPLEMENT_CASCADE	115	Complement cascade	5	0.0435	1.35E-8	3.82E-6
REACTOME_DEFECTIVE_F9_ACTIVATION	6	Defective F9 activation	2	0.3333	6.45E-6	6.07E-4
REACTOME_DEFECTIVE_FACTOR_IX_CAUSES_HEMOPHILIA_B	9	Defective factor IX causes hemophilia B	3	0.3333	2.24E-8	5.01E-6
REACTOME_DEFECTIVE_FACTOR_VIII_CAUSES_HEMOPHILIA_A	7	Defective factor VIII causes hemophilia A	2	0.2857	9.03E-6	8.07E-4
REACTOME_DEFECTS_OF_CONTACT_ACTIVATION_SYSTEM_CAS_AND_KALLIKREIN_KININ_SYSTEM_KKS	16	Defects of contact activation system (CAS) and kallikrein/kinin system (KKS)	3	0.1875	1.49E-7	2.67E-5
REACTOME_DIFFERENTIATION_OF_KERATINOCYTES_IN_INTERFOLLICULAR_EPIDERMIS_IN_MAMMALIAN_SKIN	40	Differentiation of Keratinocytes in Interfollicular Epidermis in Mammalian Skin	2	0.0500	3.31E-4	2.11E-2
REACTOME_DISEASES_OF_HEMOSTASIS	19	Diseases of hemostasis	3	0.1579	2.58E-7	3.84E-5
REACTOME_EXTRINSIC_PATHWAY_OF_FIBRIN_CLOT_FORMATION	5	Extrinsic Pathway of Fibrin Clot Formation	2	0.4000	4.3E-6	4.27E-4
REACTOME_FORMATION_OF_FIBRIN_CLOT_CLOTTING_CASCADE	39	Formation of Fibrin Clot (Clotting Cascade)	5	0.1282	5.24E-11	1.87E-8
REACTOME_GAMMA_CARBOXYLATION_HYPUSINYLATION_HYDROXYLATION_AND_ARYLSULFATASE_ACTIVATION	61	Gamma carboxylation, hypusinylation, hydroxylation, and arylsulfatase activation	2	0.0328	7.69E-4	4.44E-2
REACTOME_GAMMA_CARBOXYLATION_TRANSPORT_AND_AMINO_TERMINAL_CLEAVAGE_OF_PROTEINS	11	Gamma-carboxylation, transport, and amino-terminal cleavage of proteins	2	0.1818	2.36E-5	1.83E-3
REACTOME_HEMOSTASIS	679	Hemostasis	11	0.0162	3.39E-13	6.05E-10
REACTOME_INITIAL_TRIGGERING_OF_COMPLEMENT	80	Initial triggering of complement	4	0.0500	2.45E-7	3.84E-5
REACTOME_INNATE_IMMUNE_SYSTEM	1114	Innate Immune System	12	0.0108	2.67E-12	1.84E-9
REACTOME_INTRINSIC_PATHWAY_OF_FIBRIN_CLOT_FORMATION	23	Intrinsic Pathway of Fibrin Clot Formation	5	0.2174	3.08E-12	1.84E-9
REACTOME_NEUTROPHIL_DEGRANULATION	478	Neutrophil degranulation	9	0.0188	1.82E-11	8.12E-9
REACTOME_PLATELET_ACTIVATION_SIGNALING_AND_AGGREGATION	261	Platelet activation, signaling and aggregation	4	0.0153	2.69E-5	2.01E-3
REACTOME_POST_TRANSLATIONAL_PROTEIN_MODIFICATION	1491	Post-translational protein modification	8	0.0054	4.28E-6	4.27E-4
REACTOME_REGULATION_OF_INSULIN_LIKE_GROWTH_FACTOR_IGF_TRANSPORT_AND_UPTAKE_BY_INSULIN_LIKE_GROWTH_FACTOR_BINDING_PROTEINS_IGFBPS	124	Regulation of Insulin-like Growth Factor (IGF) transport and uptake by Insulin-like Growth Factor Binding Proteins (IGFBPs)	4	0.0323	1.42E-6	1.82E-4
REACTOME_REMOVAL_OF_AMINOTERMINAL_PROPEPTIDES_FROM_GAMMA_CARBOXYLATED_PROTEINS	10	Removal of aminoterminal propeptides from gamma-carboxylated proteins	2	0.2000	1.93E-5	1.64E-3
REACTOME_RESPONSE_TO_ELEVATED_PLATELET_CYTOSOLIC_CA2	132	Response to elevated platelet cytosolic Ca2+	4	0.0303	1.83E-6	2.18E-4
REACTOME_RND3_GTPASE_CYCLE	42	RND3 GTPase cycle	2	0.0476	3.65E-4	2.25E-2
REACTOME_SCAVENGING_OF_HEME_FROM_PLASMA	69	Scavenging of heme from plasma	4	0.0580	1.35E-7	2.67E-5

## Sheet: REACTOME - TABLE TFR x GTR
Gene Symbol	Gene Description	REACTOME_HEMOSTASIS	REACTOME_INNATE_IMMUNE_SYSTEM	REACTOME_INTRINSIC_PATHWAY_OF_FIBRIN_CLOT_FORMATION	REACTOME_NEUTROPHIL_DEGRANULATION	REACTOME_FORMATION_OF_FIBRIN_CLOT_CLOTTING_CASCADE	REACTOME_COMPLEMENT_CASCADE	REACTOME_ACTIVATION_OF_C3_AND_C5	REACTOME_DEFECTIVE_FACTOR_IX_CAUSES_HEMOPHILIA_B	REACTOME_SCAVENGING_OF_HEME_FROM_PLASMA	REACTOME_DEFECTS_OF_CONTACT_ACTIVATION_SYSTEM_CAS_AND_KALLIKREIN_KININ_SYSTEM_KKS	REACTOME_INITIAL_TRIGGERING_OF_COMPLEMENT	REACTOME_DISEASES_OF_HEMOSTASIS	REACTOME_BINDING_AND_UPTAKE_OF_LIGANDS_BY_SCAVENGER_RECEPTORS	REACTOME_REGULATION_OF_INSULIN_LIKE_GROWTH_FACTOR_IGF_TRANSPORT_AND_UPTAKE_BY_INSULIN_LIKE_GROWTH_FACTOR_BINDING_PROTEINS_IGFBPS	REACTOME_RESPONSE_TO_ELEVATED_PLATELET_CYTOSOLIC_CA2	REACTOME_POST_TRANSLATIONAL_PROTEIN_MODIFICATION	REACTOME_ALTERNATIVE_COMPLEMENT_ACTIVATION	REACTOME_EXTRINSIC_PATHWAY_OF_FIBRIN_CLOT_FORMATION	REACTOME_DEFECTIVE_F9_ACTIVATION	REACTOME_DEFECTIVE_FACTOR_VIII_CAUSES_HEMOPHILIA_A	REACTOME_REMOVAL_OF_AMINOTERMINAL_PROPEPTIDES_FROM_GAMMA_CARBOXYLATED_PROTEINS	REACTOME_APOPTOTIC_CLEAVAGE_OF_CELL_ADHESION_PROTEINS	REACTOME_GAMMA_CARBOXYLATION_TRANSPORT_AND_AMINO_TERMINAL_CLEAVAGE_OF_PROTEINS	REACTOME_PLATELET_ACTIVATION_SIGNALING_AND_AGGREGATION	REACTOME_COMMON_PATHWAY_OF_FIBRIN_CLOT_FORMATION	REACTOME_CELL_SURFACE_INTERACTIONS_AT_THE_VASCULAR_WALL	REACTOME_APOPTOTIC_CLEAVAGE_OF_CELLULAR_PROTEINS	REACTOME_DIFFERENTIATION_OF_KERATINOCYTES_IN_INTERFOLLICULAR_EPIDERMIS_IN_MAMMALIAN_SKIN	REACTOME_RND3_GTPASE_CYCLE	REACTOME_APOPTOTIC_EXECUTION_PHASE	REACTOME_GAMMA_CARBOXYLATION_HYPUSINYLATION_HYDROXYLATION_AND_ARYLSULFATASE_ACTIVATION
A1BG	alpha-1-B glycoprotein [Source:HGNC Symbol;Acc:HGNC:5]	REACTOME_HEMOSTASIS	REACTOME_INNATE_IMMUNE_SYSTEM		REACTOME_NEUTROPHIL_DEGRANULATION											REACTOME_RESPONSE_TO_ELEVATED_PLATELET_CYTOSOLIC_CA2									REACTOME_PLATELET_ACTIVATION_SIGNALING_AND_AGGREGATION
IGKV1-5	immunoglobulin kappa variable 1-5 [Source:HGNC Symbol;Acc:HGNC:5741]	REACTOME_HEMOSTASIS	REACTOME_INNATE_IMMUNE_SYSTEM				REACTOME_COMPLEMENT_CASCADE			REACTOME_SCAVENGING_OF_HEME_FROM_PLASMA		REACTOME_INITIAL_TRIGGERING_OF_COMPLEMENT		REACTOME_BINDING_AND_UPTAKE_OF_LIGANDS_BY_SCAVENGER_RECEPTORS													REACTOME_CELL_SURFACE_INTERACTIONS_AT_THE_VASCULAR_WALL
F9	coagulation factor IX [Source:HGNC Symbol;Acc:HGNC:3551]	REACTOME_HEMOSTASIS		REACTOME_INTRINSIC_PATHWAY_OF_FIBRIN_CLOT_FORMATION		REACTOME_FORMATION_OF_FIBRIN_CLOT_CLOTTING_CASCADE			REACTOME_DEFECTIVE_FACTOR_IX_CAUSES_HEMOPHILIA_B		REACTOME_DEFECTS_OF_CONTACT_ACTIVATION_SYSTEM_CAS_AND_KALLIKREIN_KININ_SYSTEM_KKS		REACTOME_DISEASES_OF_HEMOSTASIS				REACTOME_POST_TRANSLATIONAL_PROTEIN_MODIFICATION		REACTOME_EXTRINSIC_PATHWAY_OF_FIBRIN_CLOT_FORMATION	REACTOME_DEFECTIVE_F9_ACTIVATION	REACTOME_DEFECTIVE_FACTOR_VIII_CAUSES_HEMOPHILIA_A	REACTOME_REMOVAL_OF_AMINOTERMINAL_PROPEPTIDES_FROM_GAMMA_CARBOXYLATED_PROTEINS		REACTOME_GAMMA_CARBOXYLATION_TRANSPORT_AND_AMINO_TERMINAL_CLEAVAGE_OF_PROTEINS								REACTOME_GAMMA_CARBOXYLATION_HYPUSINYLATION_HYDROXYLATION_AND_ARYLSULFATASE_ACTIVATION
F10	coagulation factor X [Source:HGNC Symbol;Acc:HGNC:3528]	REACTOME_HEMOSTASIS		REACTOME_INTRINSIC_PATHWAY_OF_FIBRIN_CLOT_FORMATION		REACTOME_FORMATION_OF_FIBRIN_CLOT_CLOTTING_CASCADE			REACTOME_DEFECTIVE_FACTOR_IX_CAUSES_HEMOPHILIA_B		REACTOME_DEFECTS_OF_CONTACT_ACTIVATION_SYSTEM_CAS_AND_KALLIKREIN_KININ_SYSTEM_KKS		REACTOME_DISEASES_OF_HEMOSTASIS				REACTOME_POST_TRANSLATIONAL_PROTEIN_MODIFICATION		REACTOME_EXTRINSIC_PATHWAY_OF_FIBRIN_CLOT_FORMATION		REACTOME_DEFECTIVE_FACTOR_VIII_CAUSES_HEMOPHILIA_A	REACTOME_REMOVAL_OF_AMINOTERMINAL_PROPEPTIDES_FROM_GAMMA_CARBOXYLATED_PROTEINS		REACTOME_GAMMA_CARBOXYLATION_TRANSPORT_AND_AMINO_TERMINAL_CLEAVAGE_OF_PROTEINS		REACTOME_COMMON_PATHWAY_OF_FIBRIN_CLOT_FORMATION						REACTOME_GAMMA_CARBOXYLATION_HYPUSINYLATION_HYDROXYLATION_AND_ARYLSULFATASE_ACTIVATION
F11	coagulation factor XI [Source:HGNC Symbol;Acc:HGNC:3529]	REACTOME_HEMOSTASIS		REACTOME_INTRINSIC_PATHWAY_OF_FIBRIN_CLOT_FORMATION		REACTOME_FORMATION_OF_FIBRIN_CLOT_CLOTTING_CASCADE			REACTOME_DEFECTIVE_FACTOR_IX_CAUSES_HEMOPHILIA_B		REACTOME_DEFECTS_OF_CONTACT_ACTIVATION_SYSTEM_CAS_AND_KALLIKREIN_KININ_SYSTEM_KKS		REACTOME_DISEASES_OF_HEMOSTASIS							REACTOME_DEFECTIVE_F9_ACTIVATION
KNG1	kininogen 1 [Source:HGNC Symbol;Acc:HGNC:6383]	REACTOME_HEMOSTASIS		REACTOME_INTRINSIC_PATHWAY_OF_FIBRIN_CLOT_FORMATION		REACTOME_FORMATION_OF_FIBRIN_CLOT_CLOTTING_CASCADE									REACTOME_REGULATION_OF_INSULIN_LIKE_GROWTH_FACTOR_IGF_TRANSPORT_AND_UPTAKE_BY_INSULIN_LIKE_GROWTH_FACTOR_BINDING_PROTEINS_IGFBPS	REACTOME_RESPONSE_TO_ELEVATED_PLATELET_CYTOSOLIC_CA2	REACTOME_POST_TRANSLATIONAL_PROTEIN_MODIFICATION								REACTOME_PLATELET_ACTIVATION_SIGNALING_AND_AGGREGATION
SERPINC1	serpin family C member 1 [Source:HGNC Symbol;Acc:HGNC:775]	REACTOME_HEMOSTASIS		REACTOME_INTRINSIC_PATHWAY_OF_FIBRIN_CLOT_FORMATION		REACTOME_FORMATION_OF_FIBRIN_CLOT_CLOTTING_CASCADE									REACTOME_REGULATION_OF_INSULIN_LIKE_GROWTH_FACTOR_IGF_TRANSPORT_AND_UPTAKE_BY_INSULIN_LIKE_GROWTH_FACTOR_BINDING_PROTEINS_IGFBPS		REACTOME_POST_TRANSLATIONAL_PROTEIN_MODIFICATION									REACTOME_COMMON_PATHWAY_OF_FIBRIN_CLOT_FORMATION
IGHA1	immunoglobulin heavy constant alpha 1 [Source:HGNC Symbol;Acc:HGNC:5478]	REACTOME_HEMOSTASIS								REACTOME_SCAVENGING_OF_HEME_FROM_PLASMA				REACTOME_BINDING_AND_UPTAKE_OF_LIGANDS_BY_SCAVENGER_RECEPTORS													REACTOME_CELL_SURFACE_INTERACTIONS_AT_THE_VASCULAR_WALL
JCHAIN	joining chain of multimeric IgA and IgM [Source:HGNC Symbol;Acc:HGNC:5713]	REACTOME_HEMOSTASIS								REACTOME_SCAVENGING_OF_HEME_FROM_PLASMA				REACTOME_BINDING_AND_UPTAKE_OF_LIGANDS_BY_SCAVENGER_RECEPTORS													REACTOME_CELL_SURFACE_INTERACTIONS_AT_THE_VASCULAR_WALL
SERPINF2	serpin family F member 2 [Source:HGNC Symbol;Acc:HGNC:9075]	REACTOME_HEMOSTASIS														REACTOME_RESPONSE_TO_ELEVATED_PLATELET_CYTOSOLIC_CA2									REACTOME_PLATELET_ACTIVATION_SIGNALING_AND_AGGREGATION
CLEC3B	C-type lectin domain family 3 member B [Source:HGNC Symbol;Acc:HGNC:11891]	REACTOME_HEMOSTASIS														REACTOME_RESPONSE_TO_ELEVATED_PLATELET_CYTOSOLIC_CA2									REACTOME_PLATELET_ACTIVATION_SIGNALING_AND_AGGREGATION
C3	complement C3 [Source:HGNC Symbol;Acc:HGNC:1318]		REACTOME_INNATE_IMMUNE_SYSTEM		REACTOME_NEUTROPHIL_DEGRANULATION		REACTOME_COMPLEMENT_CASCADE	REACTOME_ACTIVATION_OF_C3_AND_C5				REACTOME_INITIAL_TRIGGERING_OF_COMPLEMENT			REACTOME_REGULATION_OF_INSULIN_LIKE_GROWTH_FACTOR_IGF_TRANSPORT_AND_UPTAKE_BY_INSULIN_LIKE_GROWTH_FACTOR_BINDING_PROTEINS_IGFBPS		REACTOME_POST_TRANSLATIONAL_PROTEIN_MODIFICATION	REACTOME_ALTERNATIVE_COMPLEMENT_ACTIVATION
CFP	complement factor properdin [Source:HGNC Symbol;Acc:HGNC:8864]		REACTOME_INNATE_IMMUNE_SYSTEM		REACTOME_NEUTROPHIL_DEGRANULATION		REACTOME_COMPLEMENT_CASCADE	REACTOME_ACTIVATION_OF_C3_AND_C5				REACTOME_INITIAL_TRIGGERING_OF_COMPLEMENT					REACTOME_POST_TRANSLATIONAL_PROTEIN_MODIFICATION	REACTOME_ALTERNATIVE_COMPLEMENT_ACTIVATION
DSG1	desmoglein 1 [Source:HGNC Symbol;Acc:HGNC:3048]		REACTOME_INNATE_IMMUNE_SYSTEM		REACTOME_NEUTROPHIL_DEGRANULATION																		REACTOME_APOPTOTIC_CLEAVAGE_OF_CELL_ADHESION_PROTEINS					REACTOME_APOPTOTIC_CLEAVAGE_OF_CELLULAR_PROTEINS		REACTOME_RND3_GTPASE_CYCLE	REACTOME_APOPTOTIC_EXECUTION_PHASE
DSP	desmoplakin [Source:HGNC Symbol;Acc:HGNC:3052]		REACTOME_INNATE_IMMUNE_SYSTEM		REACTOME_NEUTROPHIL_DEGRANULATION																		REACTOME_APOPTOTIC_CLEAVAGE_OF_CELL_ADHESION_PROTEINS					REACTOME_APOPTOTIC_CLEAVAGE_OF_CELLULAR_PROTEINS		REACTOME_RND3_GTPASE_CYCLE	REACTOME_APOPTOTIC_EXECUTION_PHASE
FABP5	fatty acid binding protein 5 [Source:HGNC Symbol;Acc:HGNC:3560]		REACTOME_INNATE_IMMUNE_SYSTEM		REACTOME_NEUTROPHIL_DEGRANULATION																								REACTOME_DIFFERENTIATION_OF_KERATINOCYTES_IN_INTERFOLLICULAR_EPIDERMIS_IN_MAMMALIAN_SKIN
CALML5	calmodulin like 5 [Source:HGNC Symbol;Acc:HGNC:18180]		REACTOME_INNATE_IMMUNE_SYSTEM		REACTOME_NEUTROPHIL_DEGRANULATION																								REACTOME_DIFFERENTIATION_OF_KERATINOCYTES_IN_INTERFOLLICULAR_EPIDERMIS_IN_MAMMALIAN_SKIN
ARG1	arginase 1 [Source:HGNC Symbol;Acc:HGNC:663]		REACTOME_INNATE_IMMUNE_SYSTEM		REACTOME_NEUTROPHIL_DEGRANULATION
SERPINB12	serpin family B member 12 [Source:HGNC Symbol;Acc:HGNC:14220]		REACTOME_INNATE_IMMUNE_SYSTEM		REACTOME_NEUTROPHIL_DEGRANULATION
C4B	complement C4B (Chido/Rodgers blood group) [Source:HGNC Symbol;Acc:HGNC:1324]		REACTOME_INNATE_IMMUNE_SYSTEM				REACTOME_COMPLEMENT_CASCADE	REACTOME_ACTIVATION_OF_C3_AND_C5				REACTOME_INITIAL_TRIGGERING_OF_COMPLEMENT
CPN2	carboxypeptidase N subunit 2 [Source:HGNC Symbol;Acc:HGNC:2313]		REACTOME_INNATE_IMMUNE_SYSTEM				REACTOME_COMPLEMENT_CASCADE
HPX	hemopexin [Source:HGNC Symbol;Acc:HGNC:5171]									REACTOME_SCAVENGING_OF_HEME_FROM_PLASMA				REACTOME_BINDING_AND_UPTAKE_OF_LIGANDS_BY_SCAVENGER_RECEPTORS
LGALS1	galectin 1 [Source:HGNC Symbol;Acc:HGNC:6561]														REACTOME_REGULATION_OF_INSULIN_LIKE_GROWTH_FACTOR_IGF_TRANSPORT_AND_UPTAKE_BY_INSULIN_LIKE_GROWTH_FACTOR_BINDING_PROTEINS_IGFBPS		REACTOME_POST_TRANSLATIONAL_PROTEIN_MODIFICATION
GPLD1	glycosylphosphatidylinositol specific phospholipase D1 [Source:HGNC Symbol;Acc:HGNC:4459]																REACTOME_POST_TRANSLATIONAL_PROTEIN_MODIFICATION
SERPINA6	serpin family A member 6 [Source:HGNC Symbol;Acc:HGNC:1540]
PIP	prolactin induced protein [Source:HGNC Symbol;Acc:HGNC:8993]
MDH1	malate dehydrogenase 1 [Source:HGNC Symbol;Acc:HGNC:6970]
AFM	afamin [Source:HGNC Symbol;Acc:HGNC:316]
SERPINA7	serpin family A member 7 [Source:HGNC Symbol;Acc:HGNC:11583]

## Sheet: HALLMARK LIST - TFR x GTR
Gene Set Name	# Genes in Gene Set (K)	Description	# Genes in Overlap (k)	k/K	p-value	FDR q-value
HALLMARK_COAGULATION	138	Genes encoding components of blood coagulation system	5	0.0362	3.37E-8	1.68E-6
HALLMARK_XENOBIOTIC_METABOLISM	200	Genes encoding proteins involved in processing of drugs and other xenobiotics.	4	0.0200	9.48E-6	2.37E-4
HALLMARK_COMPLEMENT	200	Genes encoding components of the complement system, which is part of the innate immune system.	3	0.0150	3.22E-4	5.37E-3

## Sheet: HALLMARK TABLE - TFR x GTR
Gene Symbol	Gene Description	HALLMARK_COAGULATION	HALLMARK_XENOBIOTIC_METABOLISM	HALLMARK_COMPLEMENT
F10	coagulation factor X [Source:HGNC Symbol;Acc:HGNC:3528]	HALLMARK_COAGULATION	HALLMARK_XENOBIOTIC_METABOLISM	HALLMARK_COMPLEMENT
F11	coagulation factor XI [Source:HGNC Symbol;Acc:HGNC:3529]	HALLMARK_COAGULATION	HALLMARK_XENOBIOTIC_METABOLISM
C3	complement C3 [Source:HGNC Symbol;Acc:HGNC:1318]	HALLMARK_COAGULATION		HALLMARK_COMPLEMENT
SERPINC1	serpin family C member 1 [Source:HGNC Symbol;Acc:HGNC:775]	HALLMARK_COAGULATION		HALLMARK_COMPLEMENT
F9	coagulation factor IX [Source:HGNC Symbol;Acc:HGNC:3551]	HALLMARK_COAGULATION
ARG1	arginase 1 [Source:HGNC Symbol;Acc:HGNC:663]		HALLMARK_XENOBIOTIC_METABOLISM
SERPINA6	serpin family A member 6 [Source:HGNC Symbol;Acc:HGNC:1540]		HALLMARK_XENOBIOTIC_METABOLISM
LGALS1	galectin 1 [Source:HGNC Symbol;Acc:HGNC:6561]
MDH1	malate dehydrogenase 1 [Source:HGNC Symbol;Acc:HGNC:6970]
CFP	complement factor properdin [Source:HGNC Symbol;Acc:HGNC:8864]
FABP5	fatty acid binding protein 5 [Source:HGNC Symbol;Acc:HGNC:3560]
CALML5	calmodulin like 5 [Source:HGNC Symbol;Acc:HGNC:18180]
A1BG	alpha-1-B glycoprotein [Source:HGNC Symbol;Acc:HGNC:5]
CPN2	carboxypeptidase N subunit 2 [Source:HGNC Symbol;Acc:HGNC:2313]
AFM	afamin [Source:HGNC Symbol;Acc:HGNC:316]
DSG1	desmoglein 1 [Source:HGNC Symbol;Acc:HGNC:3048]
DSP	desmoplakin [Source:HGNC Symbol;Acc:HGNC:3052]
GPLD1	glycosylphosphatidylinositol specific phospholipase D1 [Source:HGNC Symbol;Acc:HGNC:4459]
IGKV1-5	immunoglobulin kappa variable 1-5 [Source:HGNC Symbol;Acc:HGNC:5741]
HPX	hemopexin [Source:HGNC Symbol;Acc:HGNC:5171]
IGHA1	immunoglobulin heavy constant alpha 1 [Source:HGNC Symbol;Acc:HGNC:5478]
JCHAIN	joining chain of multimeric IgA and IgM [Source:HGNC Symbol;Acc:HGNC:5713]
KNG1	kininogen 1 [Source:HGNC Symbol;Acc:HGNC:6383]
PIP	prolactin induced protein [Source:HGNC Symbol;Acc:HGNC:8993]
SERPINF2	serpin family F member 2 [Source:HGNC Symbol;Acc:HGNC:9075]
SERPINA7	serpin family A member 7 [Source:HGNC Symbol;Acc:HGNC:11583]
CLEC3B	C-type lectin domain family 3 member B [Source:HGNC Symbol;Acc:HGNC:11891]
C4B	complement C4B (Chido/Rodgers blood group) [Source:HGNC Symbol;Acc:HGNC:1324]
SERPINB12	serpin family B member 12 [Source:HGNC Symbol;Acc:HGNC:14220]

## Sheet: REACTOME LIST - TFR x PTR
Gene Set Name	# Genes in Gene Set (K)	Description	# Genes in Overlap (k)	k/K	p-value	FDR q-value
REACTOME_ACTIVATED_PKN1_STIMULATES_TRANSCRIPTION_OF_AR_ANDROGEN_RECEPTOR_REGULATED_GENES_KLK2_AND_KLK3	66	Activated PKN1 stimulates transcription of AR (androgen receptor) regulated genes KLK2 and KLK3	3	0.0455	2.51E-5	9.55E-4
REACTOME_ADAPTIVE_IMMUNE_SYSTEM	824	Adaptive Immune System	8	0.0097	3.86E-7	4.31E-5
REACTOME_AGGREPHAGY	44	Aggrephagy	3	0.0682	7.37E-6	3.87E-4
REACTOME_AMYLOID_FIBER_FORMATION	110	Amyloid fiber formation	4	0.0364	2.42E-6	1.66E-4
REACTOME_ANTIVIRAL_MECHANISM_BY_IFN_STIMULATED_GENES	151	Antiviral mechanism by IFN-stimulated genes	4	0.0265	8.49E-6	4.1E-4
REACTOME_AUTOPHAGY	159	Autophagy	5	0.0314	2.45E-7	3.13E-5
REACTOME_CELL_CYCLE	683	Cell Cycle	7	0.0102	1.58E-6	1.23E-4
REACTOME_CELL_CYCLE_MITOTIC	552	Cell Cycle, Mitotic	6	0.0109	6.84E-6	3.84E-4
REACTOME_CELLULAR_RESPONSES_TO_STIMULI	920	Cellular responses to stimuli	10	0.0109	3.61E-9	7.17E-7
REACTOME_CELLULAR_SENESCENCE	197	Cellular Senescence	4	0.0203	2.42E-5	9.55E-4
REACTOME_CHAPERONE_MEDIATED_AUTOPHAGY	22	Chaperone Mediated Autophagy	3	0.1364	8.68E-7	8.16E-5
REACTOME_CYTOKINE_SIGNALING_IN_IMMUNE_SYSTEM	785	Cytokine Signaling in Immune system	8	0.0102	2.68E-7	3.19E-5
REACTOME_DISEASES_OF_SIGNAL_TRANSDUCTION_BY_GROWTH_FACTOR_RECEPTORS_AND_SECOND_MESSENGERS	454	Diseases of signal transduction by growth factor receptors and second messengers	6	0.0132	2.24E-6	1.6E-4
REACTOME_DNA_METHYLATION	64	DNA methylation	3	0.0469	2.29E-5	9.55E-4
REACTOME_ESTROGEN_DEPENDENT_GENE_EXPRESSION	149	Estrogen-dependent gene expression	4	0.0268	8.06E-6	0.0004
REACTOME_GAP_JUNCTION_TRAFFICKING_AND_REGULATION	51	Gap junction trafficking and regulation	3	0.0588	1.15E-5	5.15E-4
REACTOME_HCMV_EARLY_EVENTS	138	HCMV Early Events	4	0.0290	5.95E-6	3.54E-4
REACTOME_HCMV_INFECTION	162	HCMV Infection	4	0.0247	1.12E-5	5.14E-4
REACTOME_HEMOSTASIS	679	Hemostasis	16	0.0236	1.02E-19	1.83E-16
REACTOME_HSP90_CHAPERONE_CYCLE_FOR_STEROID_HORMONE_RECEPTORS_SHR_IN_THE_PRESENCE_OF_LIGAND	57	HSP90 chaperone cycle for steroid hormone receptors (SHR) in the presence of ligand	4	0.0702	1.71E-7	2.35E-5
REACTOME_INFECTIOUS_DISEASE	1071	Infectious disease	12	0.0112	5.02E-11	1.79E-8
REACTOME_INHIBITION_OF_DNA_RECOMBINATION_AT_TELOMERE	67	Inhibition of DNA recombination at telomere	3	0.0448	2.63E-5	9.59E-4
REACTOME_INNATE_IMMUNE_SYSTEM	1114	Innate Immune System	10	0.0090	2.21E-8	3.58E-6
REACTOME_L1CAM_INTERACTIONS	121	L1CAM interactions	4	0.0331	3.53E-6	2.34E-4
REACTOME_M_PHASE	404	M Phase	5	0.0124	2.32E-5	9.55E-4
REACTOME_MAP2K_AND_MAPK_ACTIVATION	40	MAP2K and MAPK activation	3	0.0750	5.51E-6	3.39E-4
REACTOME_MEMBRANE_TRAFFICKING	630	Membrane Trafficking	7	0.0111	9.25E-7	8.26E-5
REACTOME_MUSCLE_CONTRACTION	203	Muscle contraction	4	0.0197	2.72E-5	9.63E-4
REACTOME_NERVOUS_SYSTEM_DEVELOPMENT	562	Nervous system development	7	0.0125	4.32E-7	4.37E-5
REACTOME_NEUTROPHIL_DEGRANULATION	478	Neutrophil degranulation	9	0.0188	2.09E-10	6.22E-8
REACTOME_PLATELET_ACTIVATION_SIGNALING_AND_AGGREGATION	261	Platelet activation, signaling and aggregation	10	0.0383	1.57E-14	9.5E-12
REACTOME_RECYCLING_PATHWAY_OF_L1	49	Recycling pathway of L1	3	0.0612	1.02E-5	4.81E-4
REACTOME_RESPONSE_TO_ELEVATED_PLATELET_CYTOSOLIC_CA2	132	Response to elevated platelet cytosolic Ca2+	8	0.0606	2.11E-13	9.43E-11
REACTOME_RHO_GTPASE_CYCLE	450	RHO GTPase cycle	6	0.0133	2.12E-6	1.58E-4
REACTOME_RHO_GTPASE_EFFECTORS	323	RHO GTPase Effectors	8	0.0248	2.76E-10	7.03E-8
REACTOME_RHO_GTPASES_ACTIVATE_PKNS	93	RHO GTPases activate PKNs	5	0.0538	1.67E-8	2.98E-6
REACTOME_SELECTIVE_AUTOPHAGY	90	Selective autophagy	4	0.0444	1.08E-6	9.21E-5
REACTOME_SEMAPHORIN_INTERACTIONS	64	Semaphorin interactions	3	0.0469	2.29E-5	9.55E-4
REACTOME_SIGNALING_BY_ALK_IN_CANCER	93	Signaling by ALK in cancer	4	0.0430	1.23E-6	0.0001
REACTOME_SIGNALING_BY_BRAF_AND_RAF1_FUSIONS	65	Signaling by BRAF and RAF1 fusions	3	0.0462	2.4E-5	9.55E-4
REACTOME_SIGNALING_BY_MODERATE_KINASE_ACTIVITY_BRAF_MUTANTS	45	Signaling by moderate kinase activity BRAF mutants	3	0.0667	7.89E-6	0.0004
REACTOME_SIGNALING_BY_NUCLEAR_RECEPTORS	294	Signaling by Nuclear Receptors	5	0.0170	5.02E-6	3.21E-4
REACTOME_SIGNALING_BY_RHO_GTPASES_MIRO_GTPASES_AND_RHOBTB3	720	Signaling by Rho GTPases, Miro GTPases and RHOBTB3	13	0.0181	1.59E-14	9.5E-12
REACTOME_SIGNALING_BY_WNT	317	Signaling by WNT	5	0.0158	7.24E-6	3.87E-4
REACTOME_SIRT1_NEGATIVELY_REGULATES_RRNA_EXPRESSION	67	SIRT1 negatively regulates rRNA expression	3	0.0448	2.63E-5	9.59E-4
REACTOME_SMOOTH_MUSCLE_CONTRACTION	43	Smooth Muscle Contraction	3	0.0698	6.87E-6	3.84E-4
REACTOME_THE_ROLE_OF_GTSE1_IN_G2_M_PROGRESSION_AFTER_G2_CHECKPOINT	66	The role of GTSE1 in G2/M progression after G2 checkpoint	3	0.0455	2.51E-5	9.55E-4
REACTOME_TRANSLOCATION_OF_SLC2A4_GLUT4_TO_THE_PLASMA_MEMBRANE	72	Translocation of SLC2A4 (GLUT4) to the plasma membrane	4	0.0556	4.41E-7	4.37E-5
REACTOME_VESICLE_MEDIATED_TRANSPORT	725	Vesicle-mediated transport	8	0.0110	1.47E-7	2.18E-5
REACTOME_VIRAL_INFECTION_PATHWAYS	879	Viral Infection Pathways	10	0.0114	2.34E-9	5.22E-7

[truncated: 7 more sheets: REACTOME TABLE - TFR x PTR, HALLMARK LIST - TFR x PTR, HALLMARK TABLE - TFR x PTR, REACTOME LIST - P-T315I x T315I, REACTOME TABLE- P-T315I x T315I, HALLMARK LIST - P-T315I x T315I, HALLMARK TABLE- P-315I x T315I ]
