# Supplementary material for: Differentially expressed proteins in plasma-derived extracellular vesicles from chronic myeloid leukemia patients
Source: Front Genet. 2026 Feb 16;17:1762244. doi: 10.3389/fgene.2026.1762244 (PMC12950269; doi:10.3389/fgene.2026.1762244)
Supplement: Supplementary file 5 [file Table1.xlsx]

## Sheet: Patients - Clinical
ID	Patient number	Birth date	Gender	Pathology	Diagnosis date	Treatment	Treatment start date	Group	Collecting date	Treatment time (months)	BCR::ABL1 transcript (%)	rs121913459 (T315I)	rs121913448 (E255K)	rs121913461 (Y253H)	rs121913449 (E255V)	rs121913452 (V359F)
Leu 433-21	1 - BTR	1982-10-10	M	CML	2025-08-19	Dasatinib	2020-07-01	Bad Treatment Response (BTR)	2021-10-13	15m	0.174	WT	WT	WT	WT	WT
Leu 242-21	2 - BTR	1948-02-20	M	CML	2018-11-01	Dasatinib	2019-09-01	Bad Treatment Response (BTR)	2021-06-16	21m	ND	WT	WT	WT	WT	WT
Leu 463-23	3 - BTR	1960-09-04	M	CML	2020-11-01	Dasatinib	2022-04-01	Bad Treatment Response (BTR)	2023-12-20	20m	ND	WT	WT	WT	WT	WT
Leu 69-23	4 - BTR	1956-03-13	M	CML	1999-06-21	Dasatinib	2020-12-01	Bad Treatment Response (BTR)	2023-02-22	26m	0.071	WT	WT	WT	WT	WT
Leu 242-23	1 - GTR	1982-07-17	F	CML	2021-04-01	Imatinib	2021-05-01	Good Treatment Response (GTR)	2023-07-12	26m	0.006	WT	WT	WT	WT	WT
Leu 35-23	2 - GTR	1952-03-22	F	CML	2021-08-01	Imatinib	2021-09-01	Good Treatment Response (GTR)	2023-01-25	16m	0.02	WT	WT	WT	WT	WT
Leu 63-23	3 - GTR	1958-02-28	M	CML	2021-11-01	Imatinib	2022-01-01	Good Treatment Response (GTR)	2023-02-15	13m	0.198	WT	WT	WT	WT	WT
Leu 67-23	4 - GTR	1962-12-10	F	CML	2021-06-01	Imatinib	2021-06-01	Good Treatment Response (GTR)	2023-02-22	20m	0.023	WT	WT	WT	WT	WT
Leu 259-22	1 - T315I/P-T315I	1962-03-30	M	CML	2016-02-01	Dasatinib	2018-02-01	T315I carriers (T315I)	2022-09-28	55m	0.315	MUT	WT	WT	WT	WT
Leu 345-23	2 - T315I/P-T315I	1971-11-18	M	CML	2021-06-01	Dasatinib	2022-04-01	T315I carriers (T315I)	2023-09-27	17m	>10%	MUT	WT	WT	WT	WT
Leu 275-23	3 - T315I/P-T315I	1980-02-09	M	CML	2020-10-12	Dasatinib	2023-03-01	T315I carriers (T315I)	2023-08-02	5m	>10%	MUT	WT	WT	WT	WT
Leu 94-22	4 - T315I/P-T315I	1947-02-13	M	CML	2015-07-07	Nilotinib	2017-07-01	T315I carriers (T315I)	2022-04-11	57m	>10%	MUT	WT	WT	WT	WT
Leu 490-21	1 - T315I/P-T315I	1962-03-30	M	CML	2016-02-01	Dasatinib	2018-02-01	Pre-T315I mutation (P-T315I)	2021-12-22	46m	0.6	WT	WT	WT	WT	WT
Leu 156-22	2 - T315I/P-T315I	1971-11-18	M	CML	2021-06-01	Imatinib	2021-06-01	Pre-T315I mutation (P-T315I)	2022-04-06	10m	1.8	WT	WT	WT	WT	WT
Leu 311-22	3 - T315I/P-T315I	1980-02-09	M	CML	2020-10-12	Nilotinib	2022-08-01	Pre-T315I mutation (P-T315I)	2022-11-23	3m	43.2	WT	WT	WT	WT	MUT
Leu 358-21	4 - T315I/P-T315I	1947-02-13	M	CML	2015-07-07	Nilotinib	2017-07-01	Pre-T315I mutation (P-T315I)	2021-08-18	48m	0.05	WT	WT	WT	WT	WT
Leu 143-23	1 - TFR	1930-05-20	M	CML	2011-07-03	Treatment-Free Remission (TFR)	2021-06-01	Treatment-Free Remission (TFR)	2023-06-19	24m	<0,02%	WT	WT	WT	WT	WT
Leu 87-23	2 - TFR	1939-10-09	M	CML	2016-05-01	Treatment-Free Remission (TFR)	2021-12-01	Treatment-Free Remission (TFR)	2023-03-08	15m	<0,02%	WT	WT	WT	WT	WT
Leu 88-22	3 - TFR	1943-01-10	F	CML	2011-11-01	Treatment-Free Remission (TFR)	2019-08-01	Treatment-Free Remission (TFR)	2022-05-04	33m	<0,02%	WT	WT	WT	WT	WT
Leu 161-23	4 - TFR	1954-05-26	F	CML	2002-06-24	Treatment-Free Remission (TFR)	2021-06-01	Treatment-Free Remission (TFR)	2023-05-03	23m	<0,02%	WT	WT	WT	WT	WT
CTL18	1 - HC	1955-12-10	M	N/A	N/A	N/A	N/A	Health Control (HC)	2023-07-25	N/A	N/A	N/A	N/A	N/A	N/A	N/A
CTL19	2 - HC	1960-10-02	M	N/A	N/A	N/A	N/A	Health Control (HC)	2023-07-25	N/A	N/A	N/A	N/A	N/A	N/A	N/A
CTL22	3 - HC	1973-02-13	F	N/A	N/A	N/A	N/A	Health Control (HC)	2023-07-25	N/A	N/A	N/A	N/A	N/A	N/A	N/A
CTL50	4 - HC	1957-05-22	F	N/A	N/A	N/A	N/A	Health Control (HC)	2023-07-27	N/A	N/A	N/A	N/A	N/A	N/A	N/A
CTL68	5 - HC	1966-09-15	F	N/A	N/A	N/A	N/A	Health Control (HC)	2023-08-02	N/A	N/A	N/A	N/A	N/A	N/A	N/A
Legend:		Supplementary table X:	Demonstrative table showing the clinical data of the included patients. ID: Identificator; M: Male; F: Female; CML: Chronic Myeloid Leukemia; N/A: Not Applicable; ND: Not Detectable; WT: Wild Type; MUT: Mutant.

## Sheet: Nanosight
Group (Pool)	Diluition	Events/ mL	Size nm (mean)	Size nm (mode)
Bad Treatment Response (BTR)	12x	1.2 x 10^9	131	91
T315I carriers (T315I)	12x	1.3 x 10^9	131	99
Bad Treatment Response (BTR)	12x	1.7 x 10^9	121	105
Pre-T315I mutation (P-T315I)	12x	8.5 x 10^8	346	81
Good Treatment Response (GTR)	12x	1.6 x 10^9	116	81
Health Control (HC)	12x	6.3 x 10^8	102	66
Legend:	Supplementary table X:	Demonstrative table showing the data obtained by the nano tracking analysis using Nanosight.
