# Supplementary material for: Differentially expressed proteins in plasma-derived extracellular vesicles from chronic myeloid leukemia patients
Source: Front Genet. 2026 Feb 16;17:1762244. doi: 10.3389/fgene.2026.1762244 (PMC12950269; doi:10.3389/fgene.2026.1762244)
Supplement: Supplementary file 6 [file Table5.xlsx]

## Sheet: Content summary
Excel tab title	Description
PPI NETWORK HC x GTR x PTR	Protein-protein interaction pairs obtained from STRING using the DEPs identified in the HC x GTR x PTR comparison.
PPI NETWORK TFR x GTR	Protein-protein interaction pairs obtained from STRING using the DEPs identified in the TFR x GTR comparison.
PPI NETWORK TFR x PTR	Protein-protein interaction pairs obtained from STRING using the DEPs identified in the TFR x PTR comparison.
PPI NETWORK P-T315I x T315I	Protein-protein interaction pairs obtained from STRING using the DEPs identified in the P-T315I x T315I comparison.

## Sheet: PPI NETWORK HC x GTR x PTR
Node 1	Node 2	Coexpression score	Experimentally determined interaction score	Database annotated score	Combined score	DEP in the PTR x GTR comparison?	DEP in the PTR x HC comparison?	DEP in the GTR x HC comparison?
ACTN1	VCL	0.447	0.912	0.900	0.994	No	Yes	No
ACTN1	TPM3	0.208	0.461	0	0.555	No	Yes	No
ACTN1	CKB	0.128	0.487	0	0.533	No	Yes	No
ACTN1	MYH9	0.400	0.225	0	0.516	No	Yes	No
ACTN1	TPM4	0.240	0.261	0	0.414	No	Yes	No
APOC1	APOC2	0.280	0	0.900	0.925	No	Yes	No
APOC1	APOC3	0.180	0	0.900	0.914	No	Yes	No
APOC2	APOC1	0.280	0	0.900	0.925	No	Yes	No
APOC2	APOC3	0.225	0	0.900	0.919	No	Yes	No
APOC3	APOC2	0.225	0	0.900	0.919	No	Yes	No
APOC3	APOC1	0.180	0	0.900	0.914	No	Yes	No
ATP5F1A	ATP5F1B	0.991	0.992	0.967	0.999	No	Yes	No
ATP5F1A	HSP90AB1	0.248	0.424	0	0.548	No	Yes	No
ATP5F1A	HSPA5	0.217	0.343	0	0.464	No	Yes	No
ATP5F1A	NME1	0.325	0.228	0	0.457	No	Yes	No
ATP5F1A	LDHA	0.416	0.045	0	0.418	No	Yes	No
ATP5F1B	ATP5F1A	0.991	0.992	0.967	0.999	No	Yes	No
ATP5F1B	HSP90AB1	0.322	0.479	0	0.632	No	Yes	No
ATP5F1B	EEF1A1	0.307	0.188	0	0.413	No	Yes	No
CKB	ACTN1	0.128	0.487	0	0.533	Yes	Yes	No
CKB	TPM4	0.103	0.463	0	0.497	Yes	Yes	No
CKB	TPM3	0.103	0.440	0	0.476	Yes	Yes	No
EEF1A1	HSP90AB1	0.488	0.058	0	0.498	No	Yes	No
EEF1A1	PPIA	0.472	0.045	0	0.474	No	Yes	No
EEF1A1	TUBA1B	0.201	0.363	0	0.469	No	Yes	No
EEF1A1	ATP5F1B	0.307	0.188	0	0.413	No	Yes	No
FLNA	VCL	0.474	0	0.400	0.671	No	Yes	No
FLNA	HSP90AB1	0.080	0.623	0	0.638	No	Yes	No
FLNA	MYH9	0.359	0.384	0	0.589	No	Yes	No
FLNA	TLN1	0.243	0	0.400	0.526	No	Yes	No
H3F3B	HIST1H4A	0.232	0.988	0.800	0.998	No	Yes	No
H3F3B	HIST1H2AJ	0.128	0.177	0.400	0.531	No	Yes	No
HIST1H2AJ	HIST1H4A	0.441	0.925	0.400	0.972	Yes	Yes	No
HIST1H2AJ	PPIA	0.052	0	0.650	0.654	Yes	Yes	No
HIST1H2AJ	H3F3B	0.128	0.177	0.400	0.531	Yes	Yes	No
HIST1H4A	H3F3B	0.232	0.988	0.800	0.998	No	Yes	No
HIST1H4A	HIST1H2AJ	0.441	0.925	0.400	0.972	No	Yes	No
HIST1H4A	YWHAZ	0.042	0.583	0	0.583	No	Yes	No
HIST1H4A	TUBB4B	0.081	0.510	0	0.53	No	Yes	No
HIST1H4A	VIM	0	0.510	0	0.51	No	Yes	No
HSP90AB1	FLNA	0.080	0.623	0	0.638	Yes	Yes	No
HSP90AB1	ATP5F1B	0.322	0.479	0	0.632	Yes	Yes	No
HSP90AB1	HSPA5	0.372	0.396	0	0.604	Yes	Yes	No
HSP90AB1	ATP5F1A	0.248	0.424	0	0.548	Yes	Yes	No
HSP90AB1	EEF1A1	0.488	0.058	0	0.498	Yes	Yes	No
HSP90AB1	YWHAE	0.394	0.199	0	0.494	Yes	Yes	No
HSP90AB1	MYH9	0.065	0.420	0	0.434	Yes	Yes	No
HSPA5	HSP90AB1	0.372	0.396	0	0.604	Yes	No	Yes
HSPA5	ATP5F1A	0.217	0.343	0	0.464	Yes	No	Yes
HSPA5	TUBB4B	0.382	0.131	0	0.44	Yes	No	Yes
HSPA5	TUBA1B	0.376	0.129	0	0.433	Yes	No	Yes
HSPA5	TUBB1	0.369	0.131	0	0.428	Yes	No	Yes
LDHA	ATP5F1A	0.416	0.045	0	0.418	No	Yes	No
LGALS1	LGALS3BP	0.049	0.510	0	0.514	No	Yes	No
LGALS1	VIM	0.510	0	0	0.51	No	Yes	No
LGALS1	MYL6	0.404	0	0	0.404	No	Yes	No
LGALS3BP	LGALS1	0.049	0.510	0	0.514	Yes	Yes	No
MYH9	MYL6	0.545	0.890	0.900	0.994	Yes	Yes	No
MYH9	TLN1	0.712	0.087	0	0.726	Yes	Yes	No
MYH9	TPM4	0.222	0.505	0	0.599	Yes	Yes	No
MYH9	FLNA	0.359	0.384	0	0.589	Yes	Yes	No
MYH9	ACTN1	0.400	0.225	0	0.516	Yes	Yes	No
MYH9	TPM3	0.199	0.364	0	0.468	Yes	Yes	No
MYH9	HSP90AB1	0.065	0.420	0	0.434	Yes	Yes	No
MYL6	MYH9	0.545	0.890	0.900	0.994	No	Yes	No
MYL6	TPM3	0.448	0.132	0.500	0.739	No	Yes	No
MYL6	TLN1	0.393	0	0.500	0.683	No	Yes	No
MYL6	TPM4	0.167	0.132	0.500	0.606	No	Yes	No
MYL6	VCL	0.057	0.087	0.500	0.532	No	Yes	No
MYL6	PPIA	0.381	0.104	0	0.422	No	Yes	No
MYL6	LGALS1	0.404	0	0	0.404	No	Yes	No
NME1	ATP5F1A	0.325	0.228	0	0.457	Yes	No	Yes
PPBP	TUBB1	0.646	0	0	0.646	No	Yes	No
PPIA	HIST1H2AJ	0.052	0	0.650	0.654	No	Yes	No
PPIA	EEF1A1	0.472	0.045	0	0.474	No	Yes	No
PPIA	TUBA1B	0.273	0.292	0	0.463	No	Yes	No
PPIA	MYL6	0.381	0.104	0	0.422	No	Yes	No
RAP1B	TLN1	0.049	0.900	0.400	0.937	No	Yes	No
RAP1B	YWHAZ	0.149	0.094	0.500	0.581	No	Yes	No
RAP1B	VCL	0.044	0.062	0.400	0.414	No	Yes	No
SDPR	TUBB1	0.640	0	0	0.64	No	Yes	No
TLN1	VCL	0.255	0.991	0.900	0.999	No	Yes	No
TLN1	RAP1B	0.049	0.900	0.400	0.937	No	Yes	No
TLN1	MYH9	0.712	0.087	0	0.726	No	Yes	No
TLN1	MYL6	0.393	0	0.500	0.683	No	Yes	No
TLN1	TPM3	0.122	0	0.500	0.542	No	Yes	No
TLN1	FLNA	0.243	0	0.400	0.526	No	Yes	No
TLN1	TPM4	0.086	0	0.500	0.523	No	Yes	No
TPM3	TPM4	0.067	0.705	0.720	0.916	No	Yes	No
TPM3	YWHAZ	0.742	0	0	0.742	No	Yes	No
TPM3	MYL6	0.448	0.132	0.500	0.739	No	Yes	No
TPM3	VCL	0.140	0.077	0.500	0.568	No	Yes	No
TPM3	ACTN1	0.208	0.461	0	0.555	No	Yes	No
TPM3	TLN1	0.122	0	0.500	0.542	No	Yes	No
TPM3	CKB	0.103	0.440	0	0.476	No	Yes	No
TPM3	MYH9	0.199	0.364	0	0.468	No	Yes	No
TPM4	TPM3	0.067	0.705	0.720	0.916	Yes	No	Yes
TPM4	MYL6	0.167	0.132	0.500	0.606	Yes	No	Yes
TPM4	MYH9	0.222	0.505	0	0.599	Yes	No	Yes
TPM4	VCL	0.189	0.077	0.500	0.593	Yes	No	Yes
TPM4	TLN1	0.086	0	0.500	0.523	Yes	No	Yes
TPM4	CKB	0.103	0.463	0	0.497	Yes	No	Yes
TPM4	ACTN1	0.240	0.261	0	0.414	Yes	No	Yes
TUBA1B	TUBB4B	0.829	0.635	0.650	0.976	No	Yes	No
TUBA1B	TUBB1	0.304	0.473	0.650	0.86	No	Yes	No
TUBA1B	EEF1A1	0.201	0.363	0	0.469	No	Yes	No
TUBA1B	PPIA	0.273	0.292	0	0.463	No	Yes	No
TUBA1B	HSPA5	0.376	0.129	0	0.433	No	Yes	No
TUBB1	TUBA1B	0.304	0.473	0.650	0.86	No	Yes	No
TUBB1	PPBP	0.646	0	0	0.646	No	Yes	No
TUBB1	SDPR	0.640	0	0	0.64	No	Yes	No
TUBB1	TUBB4B	0.043	0.129	0.400	0.456	No	Yes	No
TUBB1	HSPA5	0.369	0.131	0	0.428	No	Yes	No
TUBB4B	TUBA1B	0.829	0.635	0.650	0.976	Yes	Yes	No
TUBB4B	HIST1H4A	0.081	0.510	0	0.53	Yes	Yes	No
TUBB4B	TUBB1	0.043	0.129	0.400	0.456	Yes	Yes	No
TUBB4B	HSPA5	0.382	0.131	0	0.44	Yes	Yes	No
VCL	TLN1	0.255	0.991	0.900	0.999	No	Yes	No
VCL	ACTN1	0.447	0.912	0.900	0.994	No	Yes	No
VCL	FLNA	0.474	0	0.400	0.671	No	Yes	No
VCL	TPM4	0.189	0.077	0.500	0.593	No	Yes	No
VCL	TPM3	0.140	0.077	0.500	0.568	No	Yes	No
VCL	MYL6	0.057	0.087	0.500	0.532	No	Yes	No
VCL	RAP1B	0.044	0.062	0.400	0.414	No	Yes	No
VIM	LGALS1	0.510	0	0	0.51	No	Yes	No
VIM	HIST1H4A	0	0.510	0	0.51	No	Yes	No
YWHAE	YWHAG	0.430	0.841	0.800	0.98	No	Yes	No
YWHAE	YWHAZ	0.269	0.877	0.500	0.951	No	Yes	No
YWHAE	HSP90AB1	0.394	0.199	0	0.494	No	Yes	No
YWHAG	YWHAE	0.430	0.841	0.800	0.98	Yes	Yes	No
YWHAG	YWHAZ	0.141	0.836	0.500	0.923	Yes	Yes	No
YWHAZ	YWHAE	0.269	0.877	0.500	0.951	No	Yes	No
YWHAZ	YWHAG	0.141	0.836	0.500	0.923	No	Yes	No
YWHAZ	TPM3	0.742	0	0	0.742	No	Yes	No
YWHAZ	HIST1H4A	0.042	0.583	0	0.583	No	Yes	No
YWHAZ	RAP1B	0.149	0.094	0.500	0.581	No	Yes	No

## Sheet: PPI NETWORK TFR x GTR
Node 1	Node 2	Coexpression score	Experimentally determined interaction score	Database annotated score	Combined score	DEP in the TFR x GTR comparison?
C3	CFP	0.113	0.960	0.900	0.996	YES
CFP	C3	0.113	0.960	0.900	0.996	YES
F9	SERPINC1	0.332	0.946	0.900	0.996	YES
SERPINC1	F9	0.332	0.946	0.900	0.996	YES
F10	SERPINC1	0.240	0.939	0.900	0.994	YES
SERPINC1	F10	0.240	0.939	0.900	0.994	YES
F11	SERPINC1	0.244	0.045	0.900	0.921	YES
SERPINC1	F11	0.244	0.045	0.900	0.921	YES
F11	F9	0.203	0.071	0.900	0.919	YES
F9	F11	0.203	0.071	0.900	0.919	YES
C3	C4B	0.148	0	0.900	0.911	YES
C4B	C3	0.148	0	0.900	0.911	YES
F10	F9	0.143	0	0.900	0.91	YES
F9	F10	0.143	0	0.900	0.91	YES
DSG1	DSP	0.068	0.505	0.500	0.749	YES
DSP	DSG1	0.068	0.505	0.500	0.749	YES
F11	KNG1	0.255	0.294	0.500	0.714	YES
KNG1	F11	0.255	0.294	0.500	0.714	YES
C3	F10	0.105	0.127	0.540	0.609	YES
F10	C3	0.105	0.127	0.540	0.609	YES
C3	F11	0.096	0.127	0.540	0.605	YES
F11	C3	0.096	0.127	0.540	0.605	YES
F10	F11	0.146	0.071	0.540	0.603	YES
F11	F10	0.146	0.071	0.540	0.603	YES
C3	F9	0.055	0.127	0.540	0.587	YES
F9	C3	0.055	0.127	0.540	0.587	YES
HPX	SERPINC1	0.560	0	0	0.56	YES
SERPINC1	HPX	0.560	0	0	0.56	YES
C3	KNG1	0.089	0	0.500	0.525	YES
KNG1	C3	0.089	0	0.500	0.525	YES
SERPINC1	SERPINF2	0.491	0	0	0.491	YES
SERPINF2	SERPINC1	0.491	0	0	0.491	YES
AFM	F9	0.487	0.048	0	0.49	YES
F9	AFM	0.487	0.048	0	0.49	YES
SERPINA7	SERPINC1	0.457	0.066	0	0.471	YES
SERPINC1	SERPINA7	0.457	0.066	0	0.471	YES
CALML5	DSP	0.093	0.408	0	0.44	YES
DSP	CALML5	0.093	0.408	0	0.44	YES
AFM	SERPINA6	0.413	0.051	0	0.42	YES
SERPINA6	AFM	0.413	0.051	0	0.42	YES
KNG1	SERPINC1	0.410	0	0	0.41	YES
SERPINC1	KNG1	0.410	0	0	0.41	YES
C3	CPN2	0.055	0	0.400	0.408	YES
CPN2	C3	0.055	0	0.400	0.408	YES

## Sheet: PPI NETWORK TFR x PTR
Node 1	Node 2	Coexpression score	Experimentally determined interaction score	Database annotated score	Combined score	DEP in the TFR x PTR comparison?
ATP5A1	ATP5B	0.991	0.992	0.967	0.999	YES
ATP5B	ATP5A1	0.991	0.992	0.967	0.999	YES
TLN1	VCL	0.255	0.991	0.900	0.999	YES
VCL	TLN1	0.255	0.991	0.900	0.999	YES
H3F3B	HIST1H4A	0.232	0.988	0.800	0.998	YES
HIST1H4A	H3F3B	0.232	0.988	0.800	0.998	YES
HSP90AB1	HSPA8	0.831	0.807	0.540	0.983	YES
HSPA8	HSP90AB1	0.831	0.807	0.540	0.983	YES
F10	F5	0.101	0.926	0.700	0.978	YES
F5	F10	0.101	0.926	0.700	0.978	YES
TUBA1B	TUBB4B	0.829	0.635	0.650	0.976	YES
TUBB4B	TUBA1B	0.829	0.635	0.650	0.976	YES
HIST1H2AJ	HIST1H4A	0.441	0.925	0.400	0.972	YES
HIST1H4A	HIST1H2AJ	0.441	0.925	0.400	0.972	YES
PGK1	TPI1	0.881	0.603	0.340	0.966	YES
TPI1	PGK1	0.881	0.603	0.340	0.966	YES
RAP1B	TLN1	0.049	0.900	0.400	0.937	YES
TLN1	RAP1B	0.049	0.900	0.400	0.937	YES
CALM3	CKB	0.088	0.800	0	0.809	YES
CKB	CALM3	0.088	0.800	0	0.809	YES
CALM3	HSP90AB1	0.053	0.071	0.800	0.808	YES
HSP90AB1	CALM3	0.053	0.071	0.800	0.808	YES
PKM	TPI1	0.770	0	0	0.77	YES
TPI1	PKM	0.770	0	0	0.77	YES
PGK1	PKM	0.614	0.207	0.181	0.728	YES
PKM	PGK1	0.614	0.207	0.181	0.728	YES
MYH9	TLN1	0.712	0.087	0	0.726	YES
TLN1	MYH9	0.712	0.087	0	0.726	YES
HSPA8	TUBA1B	0.276	0.604	0	0.701	YES
TUBA1B	HSPA8	0.276	0.604	0	0.701	YES
HIST1H1C	HIST1H4A	0.165	0.652	0	0.698	YES
HIST1H4A	HIST1H1C	0.165	0.652	0	0.698	YES
FLNA	VCL	0.474	0	0.400	0.671	YES
VCL	FLNA	0.474	0	0.400	0.671	YES
HSPA8	TUBB4B	0.182	0.604	0	0.663	YES
TUBB4B	HSPA8	0.182	0.604	0	0.663	YES
HIST1H2AJ	PPIA	0.052	0	0.650	0.654	YES
PPIA	HIST1H2AJ	0.052	0	0.650	0.654	YES
CLTC	HSPA8	0.095	0.281	0.500	0.646	YES
HSPA8	CLTC	0.095	0.281	0.500	0.646	YES
CLTC	VCL	0.067	0.292	0.500	0.64	YES
VCL	CLTC	0.067	0.292	0.500	0.64	YES
FLNA	HSP90AB1	0.080	0.623	0	0.638	YES
HSP90AB1	FLNA	0.080	0.623	0	0.638	YES
ATP5B	HSP90AB1	0.322	0.479	0	0.632	YES
HSP90AB1	ATP5B	0.322	0.479	0	0.632	YES
PPIA	TAGLN2	0.087	0.593	0	0.613	YES
TAGLN2	PPIA	0.087	0.593	0	0.613	YES
MYH9	TPM4	0.222	0.505	0	0.599	YES
TPM4	MYH9	0.222	0.505	0	0.599	YES
TPM4	VCL	0.189	0.077	0.500	0.593	YES
VCL	TPM4	0.189	0.077	0.500	0.593	YES
FLNA	MYH9	0.359	0.384	0	0.589	YES
MYH9	FLNA	0.359	0.384	0	0.589	YES
HIST1H4A	YWHAZ	0.042	0.583	0	0.583	YES
YWHAZ	HIST1H4A	0.042	0.583	0	0.583	YES
RAP1B	YWHAZ	0.149	0.094	0.500	0.581	YES
YWHAZ	RAP1B	0.149	0.094	0.500	0.581	YES
ATP5A1	HSP90AB1	0.248	0.424	0	0.548	YES
HSP90AB1	ATP5A1	0.248	0.424	0	0.548	YES
HIST1H4A	HSPA8	0.086	0.519	0	0.542	YES
HSPA8	HIST1H4A	0.086	0.519	0	0.542	YES
HSPA8	YWHAZ	0.500	0.103	0	0.532	YES
YWHAZ	HSPA8	0.500	0.103	0	0.532	YES
HIST1H2AJ	H3F3B	0.128	0.177	0.400	0.531	YES
H3F3B	HIST1H2AJ	0.128	0.177	0.400	0.531	YES
HIST1H4A	TUBB4B	0.081	0.510	0	0.53	YES
TUBB4B	HIST1H4A	0.081	0.510	0	0.53	YES
FLNA	TLN1	0.243	0	0.400	0.526	YES
TLN1	FLNA	0.243	0	0.400	0.526	YES
TLN1	TPM4	0.086	0	0.500	0.523	YES
TPM4	TLN1	0.086	0	0.500	0.523	YES
HIST1H4A	VIM	0	0.510	0	0.51	YES
VIM	HIST1H4A	0	0.510	0	0.51	YES
FLNA	TAGLN2	0.199	0	0.400	0.498	YES
TAGLN2	FLNA	0.199	0	0.400	0.498	YES
CKB	TPM4	0.103	0.463	0	0.497	YES
TPM4	CKB	0.103	0.463	0	0.497	YES
ATP5B	HSPA8	0.422	0.156	0	0.491	YES
HSPA8	ATP5B	0.422	0.156	0	0.491	YES
PPIA	TUBA1B	0.273	0.292	0	0.463	YES
TUBA1B	PPIA	0.273	0.292	0	0.463	YES
PGK1	YWHAZ	0.307	0.254	0	0.461	YES
YWHAZ	PGK1	0.307	0.254	0	0.461	YES
CALM3	FLNA	0.062	0.421	0	0.434	YES
FLNA	CALM3	0.062	0.421	0	0.434	YES
HSP90AB1	MYH9	0.065	0.420	0	0.434	YES
MYH9	HSP90AB1	0.065	0.420	0	0.434	YES
TAGLN2	VCL	0.088	0	0.400	0.429	YES
VCL	TAGLN2	0.088	0	0.400	0.429	YES
TAGLN2	TLN1	0.086	0	0.400	0.428	YES
TLN1	TAGLN2	0.086	0	0.400	0.428	YES
PPIA	TPI1	0.406	0.069	0	0.423	YES
TPI1	PPIA	0.406	0.069	0	0.423	YES
HIST1H1C	HIST1H2AJ	0.260	0.246	0	0.419	YES
HIST1H2AJ	HIST1H1C	0.260	0.246	0	0.419	YES
RAP1B	VCL	0.044	0.062	0.400	0.414	YES
VCL	RAP1B	0.044	0.062	0.400	0.414	YES
HSPA8	PPIA	0.378	0.095	0	0.413	YES
PPIA	HSPA8	0.378	0.095	0	0.413	YES
CLTC	TPM4	0.054	0	0.400	0.408	YES
TPM4	CLTC	0.054	0	0.400	0.408	YES
ATP5A1	HSPA8	0.282	0.206	0	0.406	YES
HSPA8	ATP5A1	0.282	0.206	0	0.406	YES
PDIA3	TPI1	0.131	0.343	0	0.405	YES
TPI1	PDIA3	0.131	0.343	0	0.405	YES

## Sheet: PPI NETWORK P-T315I x T315I
Node 1	Node 2	Coexpression score	Experimentally determined interaction score	Database annotated score	Combined score	DEP in the P-T315I x T315I comparison?
APOB	APOC1	0.168	0	0.720	0.757	Yes
APOB	APOE	0.361	0.422	0.800	0.919	Yes
APOC1	APOB	0.168	0	0.720	0.757	Yes
APOC1	APOE	0.816	0	0.720	0.946	Yes
APOE	APOB	0.361	0.422	0.800	0.919	Yes
APOE	APOC1	0.816	0	0.720	0.946	Yes
C1QB	C2	0.382	0.051	0.900	0.936	Yes
C1QB	C1R	0.183	0.625	0.900	0.966	Yes
C1R	C2	0.168	0	0.900	0.913	Yes
C1R	C1QB	0.183	0.625	0.900	0.966	Yes
C2	C4BPB	0.095	0.046	0.500	0.530	Yes
C2	C1R	0.168	0	0.900	0.913	Yes
C2	C1QB	0.382	0.051	0.900	0.936	Yes
C4BPB	C2	0.095	0.046	0.500	0.530	Yes
F11	F12	0.205	0.094	0.900	0.921	Yes
F12	F11	0.205	0.094	0.900	0.921	Yes
